# Supplementary material for: (E)-1-(4-Chloro­benzyl­idene)thio­semi­carbazide
Source: Acta Crystallogr Sect E Struct Rep Online. 2011 Feb 19;67(Pt 3):o649. doi: 10.1107/S1600536811004120 (PMC3052038; doi:10.1107/S1600536811004120)
Supplement: Supplementary file 2 [file e-67-0o649-Isup2.hkl]

# 
# h,k,l, Fc-squared, Fo-squared, sigma(Fo-squared) and status flag 
# 
data_I
_shelx_title ' sa41 in P-1' 
_shelx_refln_list_code          4 
_shelx_F_calc_maximum       89.87 
_exptl_crystal_F_000       220.00 
_reflns_d_resolution_high  0.7658 
 
loop_ 
 _symmetry_equiv_pos_as_xyz 
 'x, y, z' 
 '-x, -y, -z' 
 
_cell_length_a     5.7611 
_cell_length_b     7.8329 
_cell_length_c    11.2016 
_cell_angle_alpha  83.852 
_cell_angle_beta   75.373 
_cell_angle_gamma  76.353 
 
_shelx_F_squared_multiplier     1.000 
 
loop_ 
 _refln_index_h 
 _refln_index_k 
 _refln_index_l 
 _refln_F_squared_calc 
 _refln_F_squared_meas 
 _refln_F_squared_sigma 
 _refln_observed_status 
   1   0   0      145.67      132.30      4.34 o 
   2   0   0     1300.09     1303.32     22.27 o 
   3   0   0      435.21      423.96     10.74 o 
   4   0   0      126.40      129.22      2.75 o 
   5   0   0      948.90      932.46      4.15 o 
   6   0   0      202.80      202.11      3.61 o 
   7   0   0       79.72       80.79      1.39 o 
  -6   1   0       58.04       59.03      1.38 o 
  -5   1   0      293.67      275.88      4.46 o 
  -4   1   0       18.16       18.25      0.41 o 
  -3   1   0      149.77      163.15      3.19 o 
  -2   1   0       13.06       17.23      0.51 o 
  -1   1   0       27.73       31.23      0.75 o 
   1   1   0        2.07        0.79      0.38 o 
   2   1   0       64.09       61.65      1.54 o 
   3   1   0       63.28       60.54      1.23 o 
   4   1   0      110.56      105.83      2.80 o 
   5   1   0      466.86      482.01     11.05 o 
   6   1   0       54.29       55.24      0.67 o 
   7   1   0        4.68        5.19      0.57 o 
  -6   2   0       98.91       98.61      4.82 o 
  -5   2   0      159.11      154.02      2.91 o 
  -4   2   0        4.66        5.08      0.42 o 
  -3   2   0      392.27      359.17      8.07 o 
  -2   2   0     3211.56     3091.24    139.98 o 
  -1   2   0     1030.25      917.89     29.72 o 
   0   2   0     8077.35     8496.29     64.71 o 
   1   2   0       66.37       65.55      1.24 o 
   2   2   0      146.55      141.31      3.68 o 
   3   2   0     1653.71     1671.66     23.83 o 
   4   2   0      106.87      103.09      3.82 o 
   5   2   0     1511.31     1518.13     41.43 o 
   6   2   0       48.57       48.99      0.68 o 
   7   2   0        0.10        1.12      0.67 o 
  -6   3   0       40.87       42.90      0.76 o 
  -5   3   0      132.31      133.23      1.45 o 
  -4   3   0       53.06       45.15      0.86 o 
  -3   3   0       50.32       52.31      2.50 o 
  -2   3   0        2.06        1.07      0.35 o 
  -1   3   0       60.54       67.74      1.63 o 
   0   3   0      192.05      187.68      4.32 o 
   1   3   0       69.60       68.90      1.62 o 
   2   3   0        8.50        9.89      0.38 o 
   3   3   0      851.87      895.18     18.85 o 
   4   3   0        0.15        0.34      0.40 o 
   5   3   0       90.68       92.25      3.56 o 
   6   3   0       37.65       37.41      2.01 o 
   7   3   0        0.22        0.95      0.51 o 
  -5   4   0      168.11      169.61      2.18 o 
  -4   4   0       12.60        8.93      0.41 o 
  -3   4   0      140.50      147.77      4.07 o 
  -2   4   0     1402.71     1383.25      4.76 o 
  -1   4   0       28.65       30.62      0.49 o 
   0   4   0     1675.95     1673.65     34.56 o 
   1   4   0      203.95      182.76      5.86 o 
   2   4   0      184.60      174.10      2.69 o 
   3   4   0     1715.30     1076.26    350.59 o 
   4   4   0       37.50       33.26      1.51 o 
   5   4   0      438.32      453.03      9.77 o 
   6   4   0      148.20      145.49      4.39 o 
   7   4   0        2.77        2.31      0.53 o 
  -5   5   0       61.71       66.28      1.07 o 
  -4   5   0      103.44       97.59      0.77 o 
  -3   5   0       41.86       38.22      0.69 o 
  -2   5   0      114.29      110.20      3.38 o 
  -1   5   0        0.13        0.45      0.35 o 
   0   5   0       41.62       51.10      2.27 o 
   1   5   0      242.28      271.03      3.67 o 
   2   5   0        9.05        8.61      0.42 o 
   3   5   0      154.92      165.72      4.45 o 
   4   5   0        2.16        1.48      0.37 o 
   5   5   0       37.33       35.71      0.55 o 
   6   5   0       34.18       35.62      1.10 o 
  -4   6   0       10.83       15.71      0.54 o 
  -3   6   0       48.76       48.57      0.72 o 
  -2   6   0      606.54      602.74      6.40 o 
  -1   6   0        0.97        1.24      0.45 o 
   0   6   0      370.52      337.58     10.90 o 
   1   6   0       78.56       67.21      1.51 o 
   2   6   0        1.41        1.19      0.31 o 
   3   6   0     1118.06     1179.35     40.94 o 
   4   6   0       35.91       33.83      1.35 o 
   5   6   0       96.39      100.05      3.42 o 
   6   6   0       73.14       76.49      2.02 o 
  -4   7   0        7.72        8.57      0.63 o 
  -3   7   0       41.75       43.15      1.35 o 
  -2   7   0        2.13        2.77      0.49 o 
  -1   7   0      305.20      309.80     14.90 o 
   0   7   0       23.30       23.02      0.81 o 
   1   7   0       59.89       63.35      5.86 o 
   2   7   0       19.04       20.98      0.80 o 
   3   7   0       98.93      100.35      3.43 o 
   4   7   0        5.14        5.66      0.39 o 
   5   7   0       89.27       89.30      2.61 o 
   6   7   0        0.44        0.53      0.51 o 
  -3   8   0       16.83       17.77      1.04 o 
  -2   8   0      124.77      131.50      4.57 o 
  -1   8   0        6.03        7.86      1.00 o 
   0   8   0       91.80       93.55      2.99 o 
   1   8   0      152.18      152.53      4.55 o 
   2   8   0       10.73       13.72      0.45 o 
   3   8   0      214.55      228.13      8.47 o 
   4   8   0       93.98       96.12      4.02 o 
   5   8   0       18.24       21.26      1.27 o 
  -1   9   0      149.95      139.97      8.55 o 
   0   9   0       54.24       52.89      2.80 o 
   1   9   0        8.59        7.55      0.48 o 
   2   9   0        1.96        2.65      0.51 o 
   3   9   0       36.81       38.93      2.52 o 
   4   9   0      118.35      125.81      6.14 o 
   1  10   0       88.65       88.58      2.09 o 
   2  10   0        7.10        7.23      0.59 o 
  -1 -10   1        6.00        8.67      1.13 o 
  -4  -9   1       69.87       70.88      3.18 o 
  -3  -9   1      108.60      110.45      5.84 o 
  -2  -9   1      114.53      114.23      3.36 o 
  -1  -9   1       11.09        9.79      0.53 o 
   0  -9   1      119.57      110.75      2.14 o 
   1  -9   1      128.42      121.78      4.54 o 
  -5  -8   1       18.17       18.65      0.70 o 
  -4  -8   1        2.41        2.66      0.38 o 
  -3  -8   1       62.44       63.12      2.31 o 
  -2  -8   1       38.31       38.10      1.21 o 
  -1  -8   1       18.35       18.30      0.66 o 
   0  -8   1        1.96        2.37      0.47 o 
   1  -8   1       71.95       69.65      2.51 o 
   2  -8   1       21.12       22.05      1.20 o 
   3  -8   1        5.69        6.55      0.47 o 
  -6  -7   1        8.10        6.65      1.58 o 
  -5  -7   1      136.47      142.31      5.54 o 
  -4  -7   1       45.17       48.95      1.92 o 
  -3  -7   1        4.52        4.57      0.43 o 
  -2  -7   1      400.80      404.49     14.31 o 
  -1  -7   1        7.02        6.43      0.38 o 
   0  -7   1      377.61      371.54      7.68 o 
   1  -7   1      401.96      396.58      6.85 o 
   2  -7   1       54.85       49.96      1.56 o 
   3  -7   1      166.33      170.97      3.64 o 
   4  -7   1       52.30       56.50      1.17 o 
  -6  -6   1       34.17       32.60      0.75 o 
  -5  -6   1      102.55      102.13      2.67 o 
  -4  -6   1       13.43       13.94      0.58 o 
  -3  -6   1      113.70      115.57      4.33 o 
  -2  -6   1       12.71       13.98      0.56 o 
  -1  -6   1       68.75       70.73      1.48 o 
   0  -6   1        9.76        8.66      0.46 o 
   1  -6   1        5.17        6.17      0.38 o 
   2  -6   1      260.47      274.83     12.06 o 
   3  -6   1       53.54       56.29      1.68 o 
   4  -6   1       92.15       91.24      3.49 o 
  -6  -5   1        3.88        4.91      0.50 o 
  -5  -5   1       90.09       96.96      2.64 o 
  -4  -5   1       91.38       90.41      1.70 o 
  -3  -5   1        6.43        5.14      0.38 o 
  -2  -5   1      523.83      496.81      9.25 o 
  -1  -5   1       19.20       22.42      0.60 o 
   0  -5   1      585.78      600.82     16.33 o 
   1  -5   1      815.91      814.01     12.19 o 
   2  -5   1        5.21        5.08      0.43 o 
   3  -5   1      317.58      315.88      4.71 o 
   4  -5   1       50.46       50.03      1.05 o 
   5  -5   1       23.16       19.10      0.73 o 
  -6  -4   1       49.08       49.23      2.79 o 
  -5  -4   1      194.98      183.12      3.77 o 
  -4  -4   1        8.33        7.62      0.38 o 
  -3  -4   1       64.18       79.93      1.58 o 
  -2  -4   1      138.81      145.50      5.78 o 
  -1  -4   1        0.19        0.36      0.36 o 
   0  -4   1      325.54      376.56     15.46 o 
   1  -4   1       32.99       36.46      1.71 o 
   2  -4   1      107.95       97.70      0.74 o 
   3  -4   1      237.56      235.80      2.49 o 
   4  -4   1       36.90       33.98      1.06 o 
   5  -4   1        6.62        6.86      0.52 o 
  -7  -3   1       21.33       23.61      0.85 o 
  -6  -3   1       37.42       39.29      0.60 o 
  -5  -3   1        5.86       14.82      5.65 o 
  -4  -3   1      152.06      152.12      2.06 o 
  -3  -3   1       10.32        8.76      0.39 o 
  -2  -3   1      677.20      688.72     20.19 o 
  -1  -3   1      196.47      208.33      6.52 o 
   0  -3   1     1607.75     1604.70     38.71 o 
   1  -3   1      518.88      480.82     21.47 o 
   2  -3   1       32.87       34.65      0.71 o 
   3  -3   1      205.75      206.66      1.34 o 
   4  -3   1      420.86      399.24     10.45 o 
   5  -3   1      201.81      185.03      4.56 o 
   6  -3   1      226.85      221.63     14.61 o 
  -7  -2   1       77.43       80.27      2.02 o 
  -6  -2   1       19.07       20.59      0.64 o 
  -5  -2   1       10.88       10.46      0.54 o 
  -4  -2   1      545.03      535.47     20.77 o 
  -3  -2   1        2.44        1.47      0.45 o 
  -2  -2   1      217.38      224.90      4.74 o 
  -1  -2   1       55.29       59.79      0.87 o 
   0  -2   1      299.25      283.48     13.31 o 
   1  -2   1       73.71       73.53      3.89 o 
   2  -2   1      135.97      159.12      2.04 o 
   3  -2   1       42.06       39.30      0.55 o 
   4  -2   1       98.41       90.32      2.85 o 
   5  -2   1        9.44        7.93      0.47 o 
   6  -2   1       96.38       86.83      3.30 o 
  -7  -1   1        1.12        1.26      0.53 o 
  -6  -1   1        0.13        0.19      0.52 o 
  -5  -1   1       52.44       54.63      0.76 o 
  -4  -1   1      308.96      319.80      2.07 o 
  -3  -1   1      229.79      237.02      4.44 o 
  -2  -1   1     1084.20      997.21     21.55 o 
  -1  -1   1       70.32       57.10      0.99 o 
   0  -1   1      814.68      776.42      8.93 o 
   1  -1   1     1759.87     1692.00     51.29 o 
   2  -1   1       31.88       29.85      1.23 o 
   3  -1   1      377.97      344.71      5.76 o 
   4  -1   1      405.48      352.27     25.26 o 
   5  -1   1       98.75       94.13      5.04 o 
   6  -1   1       54.90       58.75      2.38 o 
  -6   0   1       10.81       12.51      0.55 o 
  -5   0   1       43.68       41.26      0.63 o 
  -4   0   1      345.99      330.25      2.29 o 
  -3   0   1       38.47       32.48      0.80 o 
  -2   0   1      315.38      303.53      7.83 o 
  -1   0   1      265.48      211.29      7.72 o 
   1   0   1      231.13      218.50     27.55 o 
   2   0   1       26.24       29.27      0.68 o 
   3   0   1      253.04      268.57      4.94 o 
   4   0   1        4.93        4.22      0.39 o 
   5   0   1       20.98       20.52      0.48 o 
   6   0   1       90.67       86.90      2.32 o 
   7   0   1        3.66        2.21      0.52 o 
  -6   1   1       36.38       38.89      0.64 o 
  -5   1   1       34.79       34.21      1.38 o 
  -4   1   1       70.94       73.53      1.59 o 
  -3   1   1      107.69      118.87      2.14 o 
  -2   1   1      201.21      169.92      3.57 o 
  -1   1   1     1242.54     1084.46     97.06 o 
   1   1   1      647.51      603.36     19.48 o 
   2   1   1       27.65       28.84      0.52 o 
   3   1   1      239.05      206.30      4.91 o 
   4   1   1      575.69      558.27      4.64 o 
   5   1   1        9.37        8.80      0.41 o 
   6   1   1      109.62      108.33      0.93 o 
   7   1   1        1.02        0.78      0.49 o 
  -6   2   1       36.10       37.83      1.36 o 
  -5   2   1      122.89      126.89      3.26 o 
  -4   2   1      129.46      137.62      2.25 o 
  -3   2   1       10.49        7.14      0.48 o 
  -2   2   1      887.52      902.71     15.71 o 
  -1   2   1       64.32       65.18      1.56 o 
   0   2   1      483.66      466.71      9.08 o 
   1   2   1      160.31      162.75      5.48 o 
   2   2   1       78.83       68.17      1.99 o 
   3   2   1       26.65       27.75      0.50 o 
   4   2   1       41.13       37.90      0.62 o 
   5   2   1       27.06       27.82      0.73 o 
   6   2   1       35.26       36.26      1.79 o 
   7   2   1        1.82        2.50      0.58 o 
  -6   3   1        2.88        2.80      0.79 o 
  -5   3   1        0.45        1.47      0.35 o 
  -4   3   1      380.63      344.71      6.36 o 
  -3   3   1       36.65       31.74      2.54 o 
  -2   3   1      100.73       79.78      0.72 o 
  -1   3   1      264.00      235.16      9.35 o 
   0   3   1       53.94       52.83      0.63 o 
   1   3   1      111.72       89.00      1.90 o 
   2   3   1      536.41      525.97     10.01 o 
   3   3   1      347.90      315.17     14.92 o 
   4   3   1      449.55      438.89      9.20 o 
   5   3   1        2.60        3.18      0.47 o 
   6   3   1        0.35        1.20      0.53 o 
   7   3   1       41.87       43.46      1.62 o 
  -5   4   1      167.83      159.30      4.54 o 
  -4   4   1       63.24       67.20      0.59 o 
  -3   4   1       24.08       24.09      0.46 o 
  -2   4   1      169.63      153.26      0.94 o 
  -1   4   1      347.43      362.45      3.47 o 
   0   4   1      156.42      147.58      1.76 o 
   1   4   1        0.62        4.92      1.52 o 
   2   4   1       23.52       24.51      0.43 o 
   3   4   1        1.41        1.76      0.33 o 
   4   4   1        2.96        3.10      0.36 o 
   5   4   1       95.69       94.17      2.14 o 
   6   4   1        0.19        0.17      0.44 o 
   7   4   1       44.92       45.95      1.38 o 
  -5   5   1       66.54       70.55      3.66 o 
  -4   5   1      272.56      263.42      4.86 o 
  -3   5   1       27.43       24.08      0.71 o 
  -2   5   1       13.82       13.19      0.51 o 
  -1   5   1      209.36      196.92      2.94 o 
   0   5   1       15.44       14.48      0.46 o 
   1   5   1     1079.17     1067.65     17.24 o 
   2   5   1       57.57       53.74      2.11 o 
   3   5   1       49.77       46.58      4.75 o 
   4   5   1      190.02      180.57      6.63 o 
   5   5   1        0.05        2.41      1.26 o 
   6   5   1        2.13        2.45      0.55 o 
   7   5   1       90.74       87.42      2.94 o 
  -4   6   1      149.97      148.76      5.78 o 
  -3   6   1        0.33        0.23      0.38 o 
  -2   6   1      370.16      347.10     12.24 o 
  -1   6   1        7.41        8.29      0.51 o 
   0   6   1       34.10       35.33      1.08 o 
   1   6   1        1.83       10.65      3.51 o 
   2   6   1        5.91        5.48      0.36 o 
   3   6   1        3.90        3.78      0.34 o 
   4   6   1       14.61       15.69      0.42 o 
   5   6   1        9.88        9.71      0.48 o 
   6   6   1       44.93       45.48      1.40 o 
  -3   7   1        7.88        8.46      0.44 o 
  -2   7   1       63.25       63.51      1.51 o 
  -1   7   1      149.63      145.90      5.53 o 
   0   7   1       47.02       46.27      1.36 o 
   1   7   1      436.30      449.40     13.33 o 
   2   7   1      110.97      106.23     10.99 o 
   3   7   1       76.66       78.14      8.73 o 
   4   7   1       63.91       68.03      2.52 o 
   5   7   1        0.86        1.41      0.41 o 
   6   7   1       37.68       40.33      1.97 o 
  -3   8   1       16.97       16.65      1.19 o 
  -2   8   1       85.36       80.92      4.08 o 
  -1   8   1       40.07       40.86      1.40 o 
   0   8   1        0.15        0.20      0.35 o 
   1   8   1      113.60      107.88      6.66 o 
   2   8   1       14.13       13.70      0.76 o 
   3   8   1        9.64        9.36      0.55 o 
   4   8   1       38.72       38.74      1.26 o 
   5   8   1        0.62        0.61      0.44 o 
  -1   9   1      196.40      191.70      7.75 o 
   0   9   1       29.01       30.37      0.57 o 
   1   9   1      172.88      169.92      5.40 o 
   2   9   1       29.25       31.52      1.80 o 
   3   9   1       41.38       42.42      2.01 o 
   4   9   1       29.55       33.35      1.65 o 
   1  10   1       24.48       25.09      1.17 o 
   2  10   1        2.83        3.05      0.57 o 
  -4  -9   2       28.99       31.74      1.36 o 
  -3  -9   2      109.14      106.62      4.43 o 
  -2  -9   2       45.63       46.66      1.78 o 
  -1  -9   2       46.57       46.52      1.76 o 
   0  -9   2       22.43       20.84      1.07 o 
   1  -9   2        2.39        3.16      0.46 o 
  -5  -8   2        3.82        4.53      0.45 o 
  -4  -8   2       62.84       66.48      2.30 o 
  -3  -8   2       29.90       30.16      1.25 o 
  -2  -8   2       89.87       89.75      2.46 o 
  -1  -8   2       33.02       33.83      0.84 o 
   0  -8   2       15.84       15.25      0.71 o 
   1  -8   2      130.30      127.07      1.70 o 
   2  -8   2       73.36       76.08      1.61 o 
   3  -8   2       98.36       99.90      2.69 o 
  -5  -7   2       22.87       22.94      0.56 o 
  -4  -7   2       68.80       69.12      3.14 o 
  -3  -7   2      402.48      439.18     17.02 o 
  -2  -7   2      274.79      275.98      8.21 o 
  -1  -7   2       74.88       71.98      1.86 o 
   0  -7   2       65.57       59.02      1.69 o 
   1  -7   2       29.49       28.73      1.00 o 
   2  -7   2      310.11      316.28     11.33 o 
   3  -7   2        0.62        1.25      0.40 o 
   4  -7   2        5.14        6.15      0.48 o 
  -6  -6   2        2.87        3.87      0.47 o 
  -5  -6   2       14.59       18.31      2.75 o 
  -4  -6   2       61.65       67.58      1.82 o 
  -3  -6   2       17.87       18.54      0.92 o 
  -2  -6   2      205.86      203.01      7.37 o 
  -1  -6   2      250.20      248.91      9.58 o 
   0  -6   2       14.95       11.03      0.39 o 
   1  -6   2      199.40      194.17      8.39 o 
   2  -6   2       67.14       67.37      1.59 o 
   3  -6   2       90.70       94.75      2.76 o 
   4  -6   2      148.82      144.77      2.10 o 
  -6  -5   2       58.92       57.97      0.74 o 
  -5  -5   2        5.25        4.57      0.45 o 
  -4  -5   2      576.17      603.99     19.80 o 
  -3  -5   2       77.20       77.48      2.59 o 
  -2  -5   2      518.99      519.01     11.12 o 
  -1  -5   2       19.66       18.46      0.44 o 
   0  -5   2      149.78      186.57      6.11 o 
   1  -5   2        7.47        9.88      1.15 o 
   2  -5   2      617.57      655.64     19.21 o 
   3  -5   2       89.17       93.16      1.84 o 
   4  -5   2       16.78       17.80      0.48 o 
   5  -5   2        3.63        4.73      0.50 o 
  -6  -4   2       14.89       14.36      0.62 o 
  -5  -4   2       32.75       33.01      2.32 o 
  -4  -4   2      191.02      186.45      3.38 o 
  -3  -4   2       10.84       10.18      0.46 o 
  -2  -4   2      916.18      948.56     13.30 o 
  -1  -4   2      191.18      172.18      6.74 o 
   0  -4   2       99.56      123.80      3.10 o 
   1  -4   2      759.29      735.95     18.29 o 
   2  -4   2      217.82      214.12      6.94 o 
   3  -4   2      339.38      337.43      9.77 o 
   4  -4   2      167.31      178.17      2.49 o 
   5  -4   2       58.92       52.71      1.79 o 
  -6  -3   2      160.10      156.20      3.45 o 
  -5  -3   2       20.25       22.33      0.55 o 
  -4  -3   2      433.67      423.24      5.06 o 
  -3  -3   2      108.93      120.12      1.81 o 
  -2  -3   2      828.36      923.12     15.71 o 
  -1  -3   2      485.32      487.21     11.91 o 
   0  -3   2      733.27      851.86     20.91 o 
   1  -3   2      427.91      430.38      7.39 o 
   2  -3   2       71.40       66.44      2.23 o 
   3  -3   2        2.84        3.33      0.44 o 
   4  -3   2        0.01        0.36      0.44 o 
   5  -3   2       32.79       26.02      0.66 o 
   6  -3   2       15.02       16.45      0.71 o 
  -6  -2   2       22.22       22.15      1.14 o 
  -5  -2   2       80.66       79.06      3.23 o 
  -4  -2   2      409.98      418.61      2.31 o 
  -3  -2   2      170.14      177.88      1.34 o 
  -2  -2   2     1359.46     1465.58     18.24 o 
  -1  -2   2     1384.44     1373.00     29.27 o 
   0  -2   2        2.34        3.61      0.66 o 
   1  -2   2     1915.78     1801.00     41.02 o 
   2  -2   2      707.45      660.12     16.37 o 
   3  -2   2      463.13      495.58      3.87 o 
   4  -2   2      355.91      379.16     10.36 o 
   5  -2   2      238.01      217.80      4.99 o 
   6  -2   2      128.78      117.37      2.25 o 
  -6  -1   2      138.96      151.03      2.61 o 
  -5  -1   2       14.04       14.56      0.52 o 
  -4  -1   2      747.25      763.24      7.88 o 
  -3  -1   2      157.13      165.58      4.06 o 
  -2  -1   2     1969.66     2033.08     41.70 o 
  -1  -1   2      185.90      203.21      5.15 o 
   0  -1   2     1094.39      945.54     45.81 o 
   1  -1   2      228.35      253.71      6.35 o 
   2  -1   2      342.61      343.21      3.38 o 
   3  -1   2      224.49      244.78      4.97 o 
   4  -1   2        2.41        2.43      0.44 o 
   5  -1   2       48.84       39.02      0.71 o 
   6  -1   2        9.45        9.19      0.52 o 
   7  -1   2       12.35       13.61      0.95 o 
  -6   0   2        2.45        2.54      0.45 o 
  -5   0   2        5.13        5.46      0.50 o 
  -4   0   2     1452.00     1409.69     20.88 o 
  -3   0   2       35.32       35.14      1.07 o 
  -2   0   2      743.09      724.09     15.21 o 
  -1   0   2      485.73      475.75      7.90 o 
   0   0   2      755.62      737.33     35.72 o 
   1   0   2     6614.91     6853.03    108.27 o 
   2   0   2     3323.80     2830.81    160.44 o 
   3   0   2      916.80     1022.40     25.46 o 
   4   0   2      362.57      359.66      5.04 o 
   5   0   2      157.09      164.50      4.50 o 
   6   0   2       64.79       65.57      2.08 o 
   7   0   2      222.82      193.02      4.27 o 
  -6   1   2      164.22      163.00      1.17 o 
  -5   1   2       15.69       16.38      0.47 o 
  -4   1   2     1131.57     1089.64     35.76 o 
  -3   1   2       31.18       33.71      1.15 o 
  -2   1   2       21.49       16.32      0.58 o 
  -1   1   2     1235.68     1172.75     52.75 o 
   0   1   2       20.38       15.59      0.55 o 
   1   1   2      903.34      901.50     20.32 o 
   2   1   2       50.30       48.37      1.76 o 
   3   1   2       85.58      101.65      1.37 o 
   4   1   2        0.63        1.31      0.36 o 
   5   1   2        8.82        8.86      0.42 o 
   6   1   2       12.65       12.43      0.46 o 
   7   1   2       21.37       20.09      0.89 o 
  -6   2   2       84.76       85.82      2.35 o 
  -5   2   2       35.88       36.14      1.26 o 
  -4   2   2      483.75      466.60     17.90 o 
  -3   2   2        4.79        4.10      0.47 o 
  -2   2   2       19.98       22.75      2.90 o 
  -1   2   2     1811.42     1821.30     45.55 o 
   0   2   2     1322.48     1399.63     26.91 o 
   2   2   2      177.67      158.85      3.89 o 
   3   2   2        0.75        2.32      0.32 o 
   4   2   2      363.54      378.84     10.14 o 
   5   2   2      508.60      509.26     11.92 o 
   6   2   2      422.19      446.27     14.30 o 
   7   2   2      246.05      253.99      9.16 o 
  -6   3   2      133.29      124.23      1.98 o 
  -5   3   2        0.43        0.91      0.44 o 
  -4   3   2      627.37      588.41      9.38 o 
  -3   3   2      304.46      304.27      7.90 o 
  -2   3   2       77.53       80.14      1.79 o 
  -1   3   2      220.71      205.25      6.02 o 
   0   3   2       85.92       79.16      3.32 o 
   1   3   2      701.79      691.27     16.49 o 
   2   3   2      230.61      220.75      4.78 o 
   3   3   2        0.26        0.49      0.31 o 
   4   3   2        3.15        3.54      0.33 o 
   5   3   2       59.16       60.89      1.60 o 
   6   3   2       46.79       50.84      2.83 o 
   7   3   2        0.64        1.09      0.57 o 
  -5   4   2        3.14        2.82      0.52 o 
  -4   4   2       21.04       18.70      0.86 o 
  -3   4   2       90.71       89.60      2.20 o 
  -2   4   2       38.96       36.09      0.60 o 
  -1   4   2     1683.40     1722.15     48.90 o 
   0   4   2       18.95       21.18      0.79 o 
   1   4   2     1590.28     1717.44     68.18 o 
   2   4   2      380.98      358.38     11.77 o 
   3   4   2       41.72       37.85      2.15 o 
   4   4   2      727.67      739.70     11.08 o 
   5   4   2      414.27      394.69      8.46 o 
   6   4   2      486.11      525.85     23.99 o 
   7   4   2       71.79       76.20      3.16 o 
  -5   5   2        0.02        0.59      0.44 o 
  -4   5   2      142.32      134.61      0.88 o 
  -3   5   2      258.62      253.81      6.19 o 
  -2   5   2        0.07        0.63      0.33 o 
  -1   5   2      335.73      322.07      4.00 o 
   0   5   2      150.19      147.56      5.27 o 
   1   5   2      344.08      365.55     13.83 o 
   2   5   2       90.99       95.44      2.58 o 
   3   5   2        0.16        0.69      0.34 o 
   4   5   2       64.01       67.61      1.80 o 
   5   5   2        3.20        3.73      0.38 o 
   6   5   2        5.33        5.85      0.48 o 
   7   5   2        0.36        1.01      0.59 o 
  -4   6   2       19.63       21.44      1.17 o 
  -3   6   2        0.15        0.94      0.47 o 
  -2   6   2        3.32        3.54      0.41 o 
  -1   6   2      734.50      756.78     16.88 o 
   0   6   2       64.30       58.55      1.42 o 
   1   6   2      227.42      234.33      6.24 o 
   2   6   2      171.17      164.47      2.05 o 
   3   6   2       46.53       49.23      1.15 o 
   4   6   2      643.27      642.65     21.76 o 
   5   6   2      212.09      172.24     24.71 o 
   6   6   2       89.16       95.20      5.43 o 
  -3   7   2      291.37      282.85      8.26 o 
  -2   7   2        1.00        1.38      0.34 o 
  -1   7   2      315.68      317.93      5.62 o 
   0   7   2       43.28       41.71      1.10 o 
   1   7   2        4.13        5.29      0.45 o 
   2   7   2      249.66      270.32      4.90 o 
   3   7   2        2.73        2.72      0.31 o 
   4   7   2        0.02        0.15      0.36 o 
   5   7   2        1.04        1.13      0.43 o 
   6   7   2        0.57        0.89      0.44 o 
  -2   8   2        0.60        1.26      0.40 o 
  -1   8   2      161.69      165.68      7.34 o 
   0   8   2       34.11       33.06      1.74 o 
   1   8   2        8.11        8.92      0.73 o 
   2   8   2       80.07       80.69      3.09 o 
   3   8   2       80.81       83.48      3.04 o 
   4   8   2      395.51      397.14     20.63 o 
   5   8   2       63.17       61.68      2.48 o 
  -1   9   2       46.91       51.31      2.26 o 
   0   9   2      278.46      245.73     28.73 o 
   1   9   2        5.19        6.09      0.47 o 
   2   9   2       85.08       73.84      8.52 o 
   3   9   2        0.60        0.93      0.42 o 
   4   9   2        0.45        0.45      0.45 o 
   1  10   2        0.41        0.98      0.54 o 
   2  10   2       64.62       68.95      6.01 o 
   3  10   2       19.06       17.58      2.05 o 
  -3  -9   3       98.11       95.34      3.56 o 
  -2  -9   3        0.02        0.64      0.42 o 
  -1  -9   3      241.49      231.50      6.34 o 
   0  -9   3       60.52       57.91      0.65 o 
   1  -9   3       30.00       28.44      1.11 o 
  -4  -8   3      170.51      176.28      5.55 o 
  -3  -8   3        3.65        3.86      0.36 o 
  -2  -8   3        3.84        3.94      0.38 o 
  -1  -8   3      102.01      100.74      1.93 o 
   0  -8   3       33.09       32.59      1.14 o 
   1  -8   3       25.96       22.73      0.85 o 
   2  -8   3        1.08        1.88      0.49 o 
  -5  -7   3       11.37       12.84      0.60 o 
  -4  -7   3       32.56       32.80      1.06 o 
  -3  -7   3      327.50      333.80     12.30 o 
  -2  -7   3        6.04        6.58      0.40 o 
  -1  -7   3      176.80      177.13      4.34 o 
   0  -7   3      218.42      204.58      2.82 o 
   1  -7   3       45.62       42.46      2.26 o 
   2  -7   3      365.29      362.02     10.25 o 
   3  -7   3       28.58       31.19      0.52 o 
  -5  -6   3        7.60        4.92      0.41 o 
  -4  -6   3       58.78       62.09      1.63 o 
  -3  -6   3       97.10       97.07      2.17 o 
  -2  -6   3        1.40        1.43      0.33 o 
  -1  -6   3      400.43      407.03      8.27 o 
   0  -6   3       13.10       14.28      0.57 o 
   1  -6   3       58.23       66.65      2.57 o 
   2  -6   3       13.22       13.89      0.48 o 
   3  -6   3        5.80        5.95      0.39 o 
   4  -6   3       24.48       26.69      0.63 o 
  -6  -5   3        4.15        3.04      0.60 o 
  -5  -5   3        3.10        2.81      0.43 o 
  -4  -5   3       38.17       39.69      0.80 o 
  -3  -5   3      266.25      287.01      7.08 o 
  -2  -5   3      102.71      108.77      2.10 o 
  -1  -5   3      542.50      577.20     14.42 o 
   0  -5   3      205.88      201.35      4.60 o 
   1  -5   3       53.95       52.34      2.59 o 
   2  -5   3      912.27      953.10     41.70 o 
   3  -5   3      112.73      125.74      3.97 o 
   4  -5   3      159.84      172.69      5.83 o 
   5  -5   3      205.58      216.14      5.51 o 
  -6  -4   3      263.88      270.84      9.51 o 
  -5  -4   3        5.45        6.38      0.69 o 
  -4  -4   3      168.37      173.52      4.11 o 
  -3  -4   3      303.36      280.99      9.72 o 
  -2  -4   3        0.24        1.20      0.36 o 
  -1  -4   3      225.36      233.28      5.56 o 
   0  -4   3        3.19        1.09      0.40 o 
   1  -4   3        0.16        0.48      0.35 o 
   2  -4   3      192.98      200.76      4.10 o 
   3  -4   3      167.10      173.00      3.01 o 
   4  -4   3        0.19        0.02      0.43 o 
   5  -4   3       24.22       24.42      0.97 o 
  -6  -3   3        3.08        4.30      0.59 o 
  -5  -3   3       22.49       22.01      1.18 o 
  -4  -3   3       12.34       16.08      1.88 o 
  -3  -3   3      149.42      146.25      3.67 o 
  -2  -3   3      163.11      179.82      3.06 o 
  -1  -3   3      363.96      377.32     10.08 o 
   0  -3   3      639.20      697.10     21.56 o 
   1  -3   3       24.32       28.08      2.38 o 
   2  -3   3     1442.18     1385.88     34.13 o 
   3  -3   3      262.53      251.17     12.36 o 
   4  -3   3      135.89      139.82      2.59 o 
   5  -3   3      210.18      212.82      8.76 o 
   6  -3   3       29.09       32.37      1.65 o 
  -6  -2   3      355.86      364.74      4.97 o 
  -5  -2   3        4.09        8.00      2.51 o 
  -4  -2   3       80.78       79.16      1.52 o 
  -3  -2   3      338.36      318.17      2.80 o 
  -2  -2   3     1143.85     1258.89     16.81 o 
  -1  -2   3      859.33      896.69     14.74 o 
   0  -2   3      146.98      145.55      4.06 o 
   1  -2   3      366.70      397.48      6.58 o 
   2  -2   3       39.07       33.63      0.53 o 
   3  -2   3        0.01        1.88      0.83 o 
   4  -2   3       30.04       38.28      4.04 o 
   5  -2   3        1.78        1.88      0.55 o 
   6  -2   3        6.80        6.31      0.48 o 
  -6  -1   3        1.00        0.86      0.46 o 
  -5  -1   3       20.94       22.40      1.26 o 
  -4  -1   3      241.07      250.28      7.10 o 
  -3  -1   3      168.85      173.56      3.52 o 
  -2  -1   3      152.97      170.03      1.23 o 
  -1  -1   3      609.11      623.78     10.61 o 
   0  -1   3      873.88      878.12     16.94 o 
   1  -1   3       99.79       82.38      3.23 o 
   2  -1   3      390.36      345.18     33.70 o 
   3  -1   3      894.29      914.31     43.14 o 
   4  -1   3       54.08       55.98      2.42 o 
   5  -1   3      636.08      568.91     27.21 o 
   6  -1   3        0.61        0.19      0.45 o 
   7  -1   3      142.23      137.34      8.29 o 
  -6   0   3      159.86      167.93      5.62 o 
  -5   0   3       71.16       74.91      1.53 o 
  -4   0   3       58.53       57.53      9.23 o 
  -3   0   3     1545.36     1433.81     33.29 o 
  -2   0   3      355.73      384.71     10.18 o 
  -1   0   3      524.29      528.13      8.38 o 
   0   0   3      201.65      214.18      5.13 o 
   1   0   3       24.80       26.06      3.84 o 
   2   0   3       64.90       65.05      8.09 o 
   3   0   3      358.85      372.87     13.85 o 
   4   0   3        0.50        0.93      0.32 o 
   5   0   3        3.06        3.42      0.43 o 
   6   0   3       25.38       24.25      0.66 o 
   7   0   3        1.84        1.58      0.56 o 
  -6   1   3       61.82       63.40      2.48 o 
  -5   1   3        3.51        4.21      0.48 o 
  -4   1   3      297.14      303.85      1.71 o 
  -3   1   3      253.01      259.59      9.27 o 
  -2   1   3       40.77       46.79      1.81 o 
  -1   1   3      112.94      102.75      3.03 o 
   0   1   3       10.02       14.05      0.44 o 
   1   1   3     4090.87     4221.62    153.92 o 
   2   1   3     1239.14     1234.34     46.77 o 
   3   1   3      364.77      330.26     11.30 o 
   4   1   3       37.67       32.74      1.07 o 
   5   1   3      399.40      394.76      6.43 o 
   6   1   3       41.94       40.74      1.78 o 
   7   1   3       15.72       15.59      1.19 o 
  -6   2   3      147.36      130.86      3.94 o 
  -5   2   3      186.38      192.85      6.08 o 
  -4   2   3       63.49       63.70      2.50 o 
  -3   2   3      898.54      883.24     36.24 o 
  -2   2   3      135.48      137.67      2.58 o 
  -1   2   3      485.16      453.65      7.80 o 
   0   2   3      724.24      697.46     34.98 o 
   1   2   3      344.48      378.63      7.83 o 
   2   2   3       87.06       97.18      1.88 o 
   3   2   3      296.34      294.24      8.92 o 
   4   2   3       17.43       20.24      0.77 o 
   5   2   3       46.28       48.99      1.70 o 
   6   2   3       40.30       43.28      1.83 o 
   7   2   3       18.80       18.79      1.36 o 
  -5   3   3       17.40       18.15      0.74 o 
  -4   3   3        5.11        4.21      0.40 o 
  -3   3   3        9.19        9.89      0.45 o 
  -2   3   3        5.73        4.81      0.39 o 
  -1   3   3       41.85       60.57      2.60 o 
   0   3   3      685.41      656.06     18.95 o 
   1   3   3      641.51      641.48     22.79 o 
   2   3   3      215.82      207.19      1.38 o 
   3   3   3      105.55       93.50      2.90 o 
   4   3   3        4.85        7.83      0.35 o 
   5   3   3      332.58      348.68      7.60 o 
   6   3   3      219.64      231.90     14.72 o 
   7   3   3       18.86       20.00      1.17 o 
  -5   4   3      277.50      263.99     16.66 o 
  -4   4   3        0.11        0.09      0.37 o 
  -3   4   3      424.04      380.48     24.49 o 
  -2   4   3       75.90       81.47      2.28 o 
  -1   4   3      276.12      283.86     15.13 o 
   0   4   3      309.34      298.81     10.79 o 
   1   4   3      938.63      947.20     27.35 o 
   2   4   3      249.58      233.73      5.40 o 
   3   4   3      169.82      177.09      5.06 o 
   4   4   3       52.61       54.69      2.41 o 
   5   4   3        0.79        0.93      0.33 o 
   6   4   3       28.85       27.45      0.59 o 
   7   4   3        6.98        7.47      0.59 o 
  -4   5   3       27.01       24.66      0.80 o 
  -3   5   3      145.63      135.90      2.45 o 
  -2   5   3        0.09        0.49      0.31 o 
  -1   5   3       79.13       88.38      2.56 o 
   0   5   3      172.39      167.92      3.82 o 
   1   5   3      122.04      111.89      3.36 o 
   2   5   3       48.90       41.93      1.06 o 
   3   5   3      346.53      321.24      9.62 o 
   4   5   3        7.60        8.94      0.40 o 
   5   5   3      156.63      145.06     17.54 o 
   6   5   3       86.25       75.52      9.67 o 
   7   5   3        7.48        7.17      0.62 o 
  -4   6   3       20.79       22.03      0.83 o 
  -3   6   3      114.77      115.90      2.86 o 
  -2   6   3       67.45       64.00      1.86 o 
  -1   6   3       16.34       15.15      0.41 o 
   0   6   3      500.91      515.99     14.71 o 
   1   6   3        3.26        4.61      0.44 o 
   2   6   3       14.88       13.02      0.48 o 
   3   6   3       39.54       39.49      1.44 o 
   4   6   3        0.75        1.08      0.35 o 
   5   6   3        9.03        8.92      0.78 o 
   6   6   3       71.12       68.64      6.86 o 
  -3   7   3       48.83       42.14      2.03 o 
  -2   7   3        0.01        4.39      2.26 o 
  -1   7   3       75.45       78.90      1.67 o 
   0   7   3      122.91      119.10      2.81 o 
   1   7   3       31.76       31.96      0.79 o 
   2   7   3      161.22      163.73      6.59 o 
   3   7   3       86.30       85.00      1.81 o 
   4   7   3       69.37       65.79      1.05 o 
   5   7   3       72.36       81.13      3.20 o 
   6   7   3       24.47       26.29      1.53 o 
  -2   8   3       50.98       49.18      1.67 o 
  -1   8   3       65.69       64.17      1.27 o 
   0   8   3       12.13       13.08      0.46 o 
   1   8   3       13.14       13.85      0.43 o 
   2   8   3        8.18        8.30      0.56 o 
   3   8   3       61.18       53.85      7.51 o 
   4   8   3        0.42        0.71      0.40 o 
   5   8   3       11.58       10.48      0.55 o 
  -1   9   3        2.81        3.35      0.43 o 
   0   9   3       55.27       51.97      4.40 o 
   1   9   3        6.39        6.62      0.47 o 
   2   9   3       57.97       56.34      2.65 o 
   3   9   3       73.30       69.94      5.42 o 
   4   9   3        5.74        4.75      0.54 o 
   1  10   3       21.09       21.41      1.45 o 
   2  10   3       64.53       63.33      5.19 o 
   3  10   3        2.36        2.19      0.57 o 
  -2  -9   4       80.90       80.52      3.48 o 
  -1  -9   4       16.24       15.94      0.69 o 
   0  -9   4      173.70      164.60      4.98 o 
   1  -9   4       13.84       14.21      0.49 o 
  -4  -8   4        0.64        1.15      0.43 o 
  -3  -8   4        1.56        1.85      0.44 o 
  -2  -8   4       13.22       13.52      0.54 o 
  -1  -8   4       18.01       19.37      0.58 o 
   0  -8   4        2.46        4.51      0.37 o 
   1  -8   4       17.75       17.62      0.54 o 
   2  -8   4       89.61       87.90      1.23 o 
  -5  -7   4      186.41      171.16      7.12 o 
  -4  -7   4       10.40       11.01      0.49 o 
  -3  -7   4      126.82      122.39      4.78 o 
  -2  -7   4      489.96      494.03     19.32 o 
  -1  -7   4       18.32       18.88      0.55 o 
   0  -7   4      294.25      283.94     12.03 o 
   1  -7   4        0.01        0.29      0.36 o 
   2  -7   4       49.46       51.76      2.25 o 
   3  -7   4       63.78       66.42      0.81 o 
  -5  -6   4        0.05        0.27      0.43 o 
  -4  -6   4        0.48        0.81      0.40 o 
  -3  -6   4        5.74        7.17      0.60 o 
  -2  -6   4       44.53       46.15      1.35 o 
  -1  -6   4        0.24        0.89      0.34 o 
   0  -6   4       66.01       73.60      2.85 o 
   1  -6   4       51.19       54.28      1.29 o 
   2  -6   4       48.76       50.49      1.29 o 
   3  -6   4      125.44      129.49      2.73 o 
   4  -6   4        2.05        2.31      0.42 o 
  -5  -5   4      217.12      198.66      3.72 o 
  -4  -5   4       29.77       26.85      0.51 o 
  -3  -5   4      175.03      175.02      3.03 o 
  -2  -5   4     1531.18     1533.94      9.91 o 
  -1  -5   4      254.46      259.65      5.03 o 
   0  -5   4      450.47      444.71     11.68 o 
   1  -5   4        0.99        2.93      0.37 o 
   2  -5   4       25.83       26.66      1.02 o 
   3  -5   4      853.58      852.38     15.99 o 
   4  -5   4        0.71        1.12      0.39 o 
   5  -5   4       54.05       60.64      3.66 o 
  -6  -4   4        2.69        3.95      0.77 o 
  -5  -4   4        9.09        7.56      0.45 o 
  -4  -4   4        0.01        0.46      0.41 o 
  -3  -4   4        0.43        1.91      0.49 o 
  -2  -4   4       22.54       22.66      0.41 o 
  -1  -4   4        5.57        6.53      0.85 o 
   0  -4   4      202.72      192.32      4.79 o 
   1  -4   4       51.33       56.43      0.88 o 
   2  -4   4        4.81        4.21      0.36 o 
   3  -4   4      125.94      125.78      1.95 o 
   4  -4   4        2.83        3.36      0.44 o 
   5  -4   4       95.93       98.20      3.09 o 
  -6  -3   4       74.40       80.89      4.45 o 
  -5  -3   4      422.38      419.58      9.11 o 
  -4  -3   4      240.30      202.92      2.76 o 
  -3  -3   4      905.96      895.09     19.89 o 
  -2  -3   4      665.50      662.66     10.64 o 
  -1  -3   4      257.91      248.70      6.83 o 
   0  -3   4      325.02      311.07      6.61 o 
   1  -3   4     1041.90     1118.30     33.10 o 
   2  -3   4       12.25       15.18      0.51 o 
   3  -3   4     1290.00     1183.65     20.87 o 
   4  -3   4       63.39       67.34      3.83 o 
   5  -3   4        2.44        3.37      0.49 o 
   6  -3   4        3.40        2.82      0.55 o 
  -6  -2   4        0.02        0.19      0.47 o 
  -5  -2   4        0.01        0.70      0.42 o 
  -4  -2   4       40.50       39.60      0.63 o 
  -3  -2   4       11.82       13.26      0.46 o 
  -2  -2   4        2.29        1.69      0.39 o 
  -1  -2   4       71.88       79.45      1.84 o 
   0  -2   4       60.85       49.52      1.78 o 
   1  -2   4      641.31      708.05     35.53 o 
   2  -2   4      215.14      218.96      2.97 o 
   3  -2   4      144.56      143.74      6.99 o 
   4  -2   4        0.23        0.46      0.44 o 
   5  -2   4       30.73       35.10      1.28 o 
   6  -2   4      207.01      200.31      6.49 o 
  -6  -1   4      160.63      177.94      2.00 o 
  -5  -1   4      506.24      513.43     13.32 o 
  -4  -1   4       92.08       92.20      1.35 o 
  -3  -1   4      505.04      508.43     14.02 o 
  -2  -1   4      926.01      925.96      7.96 o 
  -1  -1   4      368.19      416.25      8.18 o 
   0  -1   4     1167.91     1140.60     66.79 o 
   1  -1   4     2599.96     2752.32     41.95 o 
   2  -1   4      217.04      238.80      8.18 o 
   3  -1   4      513.76      503.54     23.59 o 
   4  -1   4        0.12        0.55      0.45 o 
   5  -1   4       26.10       29.15      0.63 o 
   6  -1   4       90.44       82.66      3.19 o 
   7  -1   4       13.02       15.07      0.90 o 
  -6   0   4        7.68        7.72      0.55 o 
  -5   0   4        7.44        9.27      0.65 o 
  -4   0   4       99.80      106.05      2.04 o 
  -3   0   4       15.83       15.65      0.58 o 
  -2   0   4      379.00      395.08     11.57 o 
  -1   0   4      208.35      232.74     10.06 o 
   0   0   4      752.71      730.03     10.60 o 
   1   0   4        4.26       17.93      9.48 o 
   2   0   4      138.32      137.04      3.01 o 
   3   0   4      508.80      531.14     26.33 o 
   4   0   4        2.01        0.80      0.38 o 
   5   0   4       66.10       69.05      0.68 o 
   6   0   4      303.86      291.90     11.17 o 
   7   0   4        5.37        3.85      0.45 o 
  -6   1   4       31.97       34.11      1.05 o 
  -5   1   4      388.97      393.29      5.42 o 
  -4   1   4       56.57       57.39      0.70 o 
  -3   1   4      626.37      622.52      3.75 o 
  -2   1   4      800.33      775.07     18.64 o 
  -1   1   4      285.55      298.85      5.72 o 
   0   1   4      442.51      435.20     13.89 o 
   1   1   4     3179.08     3058.54     35.02 o 
   2   1   4      327.15      319.12      4.37 o 
   3   1   4      544.13      513.06     36.64 o 
   4   1   4       46.45       54.06      2.46 o 
   5   1   4        0.24        0.92      0.38 o 
   6   1   4      204.33      194.56      4.01 o 
   7   1   4        0.48        0.53      0.61 o 
  -5   2   4       29.32       32.25      0.84 o 
  -4   2   4       14.15       13.99      0.45 o 
  -3   2   4      467.52      461.95     15.07 o 
  -2   2   4       31.93       33.17      0.61 o 
  -1   2   4       75.60       86.93      2.80 o 
   0   2   4       16.43       16.06      0.73 o 
   1   2   4      480.40      436.60     13.28 o 
   2   2   4      680.88      679.00     16.55 o 
   3   2   4     1280.50     1369.42     56.43 o 
   4   2   4        8.81       14.67      0.69 o 
   5   2   4       19.01       18.34      0.48 o 
   6   2   4      173.46      164.80      4.58 o 
   7   2   4        0.68        0.55      0.75 o 
  -5   3   4      214.70      216.67      5.16 o 
  -4   3   4       47.82       47.10      2.10 o 
  -3   3   4      512.80      519.02     16.94 o 
  -2   3   4      448.41      435.11     18.58 o 
  -1   3   4      192.92      204.18      6.74 o 
   0   3   4     1027.84      979.16     31.48 o 
   1   3   4      243.21      237.86      2.08 o 
   2   3   4      247.52      242.00      9.31 o 
   3   3   4      219.21      208.04      5.06 o 
   4   3   4       15.09       13.16      0.65 o 
   5   3   4        6.84        8.36      0.48 o 
   6   3   4       66.80       64.36      1.30 o 
   7   3   4        0.02        0.04      0.69 o 
  -5   4   4        2.01        2.34      0.44 o 
  -4   4   4       22.43       21.49      0.82 o 
  -3   4   4       48.22       54.49      3.67 o 
  -2   4   4        0.03        0.53      0.43 o 
  -1   4   4        2.91        2.62      0.40 o 
   0   4   4      268.68      271.49      6.72 o 
   1   4   4      555.18      558.14     19.12 o 
   2   4   4     1700.30     1831.61     16.82 o 
   3   4   4       75.42       74.41      2.51 o 
   4   4   4      124.53      123.39      3.21 o 
   5   4   4       27.73       27.67      0.81 o 
   6   4   4      288.35      276.64     11.22 o 
   7   4   4       50.94       45.84      4.67 o 
  -4   5   4      125.55      111.26      5.48 o 
  -3   5   4      225.11      215.08      4.38 o 
  -2   5   4      453.29      451.22     11.46 o 
  -1   5   4       48.00       51.50      2.44 o 
   0   5   4      140.88      128.87      5.52 o 
   1   5   4      398.19      376.39     14.58 o 
   2   5   4      161.97      165.63      5.69 o 
   3   5   4      234.20      225.77      6.93 o 
   4   5   4       56.85       54.38      1.21 o 
   5   5   4        5.66        6.06      0.48 o 
   6   5   4        0.20        0.32      0.64 o 
   7   5   4        8.39        8.09      0.77 o 
  -4   6   4        3.50        4.64      0.74 o 
  -3   6   4        4.72        4.58      0.38 o 
  -2   6   4        5.05        4.77      0.32 o 
  -1   6   4        3.33        4.07      0.37 o 
   0   6   4      211.81      235.78     21.00 o 
   1   6   4       88.54       96.88      1.91 o 
   2   6   4      118.83      121.61      6.00 o 
   3   6   4       66.80       65.05      1.25 o 
   4   6   4       81.32       79.32      3.60 o 
   5   6   4       70.69       50.32     15.74 o 
   6   6   4      231.43      211.65      3.05 o 
  -3   7   4        1.21        1.86      0.40 o 
  -2   7   4      258.30      258.44      6.35 o 
  -1   7   4      127.38      128.28      2.56 o 
   0   7   4      206.24      205.09      2.83 o 
   1   7   4      234.35      219.38     11.66 o 
   2   7   4       40.73       45.39      1.30 o 
   3   7   4       65.25       64.93      2.42 o 
   4   7   4       49.55       52.85      1.57 o 
   5   7   4        6.20        5.27      0.82 o 
   6   7   4       23.72       21.95      0.62 o 
  -2   8   4       15.57       15.31      0.91 o 
  -1   8   4       10.45       10.26      0.67 o 
   0   8   4      118.69      120.30      3.18 o 
   1   8   4       19.06       18.71      0.59 o 
   2   8   4        0.50        1.13      0.45 o 
   3   8   4        7.05        6.45      0.73 o 
   4   8   4       79.10       83.82      3.65 o 
   5   8   4       96.79       75.30     23.86 o 
  -1   9   4       37.55       35.67      2.31 o 
   0   9   4      121.31      125.70      5.43 o 
   1   9   4       80.21       79.27      4.18 o 
   2   9   4       49.02       49.54      2.72 o 
   3   9   4      110.81      112.66      3.87 o 
   4   9   4       25.15       25.98      1.24 o 
   2  10   4        7.82        6.97      0.83 o 
  -1  -9   5       28.28       25.74      1.12 o 
   0  -9   5       54.67       45.26      1.56 o 
  -3  -8   5       27.12       25.61      0.74 o 
  -2  -8   5       78.34       80.55      3.30 o 
  -1  -8   5       26.77       29.82      0.55 o 
   0  -8   5       58.53       62.52      2.04 o 
   1  -8   5       98.33      101.28      3.00 o 
   2  -8   5       16.43       18.53      0.91 o 
  -4  -7   5        1.17        1.38      0.47 o 
  -3  -7   5       23.67       24.60      1.03 o 
  -2  -7   5      140.76      147.04      5.93 o 
  -1  -7   5       25.30       26.02      1.38 o 
   0  -7   5      139.37      134.18      4.31 o 
   1  -7   5       82.66       80.46      1.58 o 
   2  -7   5       10.60       11.20      0.60 o 
   3  -7   5       15.49       15.51      0.80 o 
  -5  -6   5      215.19      186.16      9.20 o 
  -4  -6   5      177.03      177.48      3.62 o 
  -3  -6   5      105.80      113.47      2.31 o 
  -2  -6   5        8.20        8.00      0.37 o 
  -1  -6   5      203.50      217.23      6.56 o 
   0  -6   5      153.14      158.24      4.99 o 
   1  -6   5      420.31      413.11     13.82 o 
   2  -6   5        2.92        2.50      0.40 o 
   3  -6   5       12.90       15.07      0.68 o 
   4  -6   5        6.13        7.15      0.49 o 
  -5  -5   5       14.64       15.75      0.52 o 
  -4  -5   5        0.11       -0.15      0.39 o 
  -3  -5   5        0.08        0.32      0.45 o 
  -2  -5   5      357.03      349.66      6.96 o 
  -1  -5   5       11.25       11.90      0.45 o 
   0  -5   5       19.71       20.05      1.72 o 
   1  -5   5      242.17      235.71     11.47 o 
   2  -5   5       11.74       13.59      0.46 o 
   3  -5   5      204.28      208.59      6.52 o 
   4  -5   5      213.64      238.52      3.83 o 
   5  -5   5       15.26       20.19      0.65 o 
  -5  -4   5      252.74      220.64      1.82 o 
  -4  -4   5       54.93       67.51      1.40 o 
  -3  -4   5        8.53        7.09      0.39 o 
  -2  -4   5      375.68      375.47      4.20 o 
  -1  -4   5      412.04      422.57      2.17 o 
   0  -4   5      428.82      443.01      9.46 o 
   1  -4   5      251.05      238.05      5.11 o 
   2  -4   5        0.82        1.83      0.67 o 
   3  -4   5        0.47        0.79      0.33 o 
   4  -4   5       94.33       97.31      2.73 o 
   5  -4   5       32.77       35.88      0.79 o 
  -6  -3   5        3.68       11.61      5.03 o 
  -5  -3   5       28.94       29.32      0.84 o 
  -4  -3   5        0.64        1.98      0.41 o 
  -3  -3   5        0.09        0.34      0.36 o 
  -2  -3   5      234.28      258.30      9.71 o 
  -1  -3   5      134.70      141.08      2.43 o 
   0  -3   5      153.38      176.53      2.48 o 
   1  -3   5      103.09      101.77      5.81 o 
   2  -3   5      107.32      101.34      2.58 o 
   3  -3   5      580.72      604.86     37.16 o 
   4  -3   5      359.10      366.21     18.30 o 
   5  -3   5       12.74       13.15      0.61 o 
   6  -3   5      108.93      113.81      1.50 o 
  -6  -2   5      226.81      265.65     10.00 o 
  -5  -2   5      202.28      207.97      6.75 o 
  -4  -2   5      153.35      163.32      4.40 o 
  -3  -2   5        2.70        1.56      0.37 o 
  -2  -2   5      466.36      437.88      8.48 o 
  -1  -2   5      788.34      840.22      6.99 o 
   0  -2   5       80.71       92.91      4.22 o 
   1  -2   5      217.09      179.20      1.72 o 
   2  -2   5      147.18      140.52      5.82 o 
   3  -2   5      219.93      205.21     14.54 o 
   4  -2   5        7.39        8.23      0.42 o 
   5  -2   5        4.03        4.04      0.47 o 
   6  -2   5        2.36        2.32      0.45 o 
  -6  -1   5       13.99       15.25      0.62 o 
  -5  -1   5       49.94       54.77      1.17 o 
  -4  -1   5        5.04        3.11      0.58 o 
  -3  -1   5        4.00        3.31      0.36 o 
  -2  -1   5        0.02        0.50      0.48 o 
  -1  -1   5      135.76      155.49      2.04 o 
   0  -1   5        0.55        0.88      0.41 o 
   1  -1   5      548.23      596.04     21.41 o 
   2  -1   5      130.97      122.35      1.07 o 
   3  -1   5      519.52      486.08     16.33 o 
   4  -1   5      352.62      357.16     13.36 o 
   5  -1   5        1.07        1.82      0.41 o 
   6  -1   5       79.83       79.33      2.98 o 
  -6   0   5      139.65      155.41      6.23 o 
  -5   0   5      154.81      168.76      1.65 o 
  -4   0   5      106.13      105.39      1.25 o 
  -3   0   5      174.80      175.61      4.22 o 
  -2   0   5      388.46      369.36      7.04 o 
  -1   0   5     3351.67     3403.41     79.24 o 
   0   0   5      303.97      316.15      1.95 o 
   1   0   5      163.05      145.53      1.39 o 
   2   0   5       70.94       78.96      1.93 o 
   3   0   5       36.32       36.60      0.54 o 
   4   0   5      244.62      247.81      5.83 o 
   5   0   5       31.50       34.08      1.00 o 
   6   0   5        2.13        2.97      0.44 o 
   7   0   5        0.96        1.21      0.56 o 
  -5   1   5        7.05        8.81      0.55 o 
  -4   1   5      134.19      139.78      2.58 o 
  -3   1   5      266.41      258.99      4.10 o 
  -2   1   5        0.07        0.28      0.37 o 
  -1   1   5       22.55       23.01      1.05 o 
   0   1   5       76.92       76.34      3.23 o 
   1   1   5      177.64      185.65      6.66 o 
   2   1   5      138.32      148.84      2.15 o 
   3   1   5        3.38        2.15      0.38 o 
   4   1   5      639.79      666.24     12.75 o 
   5   1   5        6.00        6.03      0.38 o 
   6   1   5      198.98      188.79      6.19 o 
   7   1   5       43.83       45.39      1.53 o 
  -5   2   5       17.59       17.58      0.48 o 
  -4   2   5      227.05      227.73      2.47 o 
  -3   2   5      723.24      745.84      6.68 o 
  -2   2   5      875.86      867.98     16.80 o 
  -1   2   5     1045.09     1059.53     15.36 o 
   0   2   5        0.04        3.63      1.90 o 
   1   2   5      360.50      347.56     10.66 o 
   2   2   5      429.37      419.36      7.16 o 
   3   2   5       16.66       18.09      1.23 o 
   4   2   5      533.10      571.01     14.71 o 
   5   2   5       34.23       35.46      0.77 o 
   6   2   5        2.59        2.38      0.39 o 
   7   2   5        0.85        1.07      0.56 o 
  -5   3   5       96.36       94.14      2.19 o 
  -4   3   5       35.24       36.19      0.79 o 
  -3   3   5      136.63      133.98      1.42 o 
  -2   3   5        7.36        8.32      0.43 o 
  -1   3   5      107.10      110.60      0.97 o 
   0   3   5       44.63       47.19      0.80 o 
   1   3   5        5.76        7.63      0.47 o 
   2   3   5     1741.30     1758.13     42.70 o 
   3   3   5      141.25      136.98      8.01 o 
   4   3   5       78.46       76.60      2.10 o 
   5   3   5       22.80       22.28      0.58 o 
   6   3   5       68.83       68.84      1.59 o 
   7   3   5      121.30      109.18      3.87 o 
  -4   4   5      186.18      192.84      6.69 o 
  -3   4   5      651.81      659.33     14.56 o 
  -2   4   5      383.53      381.71      3.89 o 
  -1   4   5      452.26      444.29     16.43 o 
   0   4   5        1.15        1.20      0.43 o 
   1   4   5      288.40      281.52      3.65 o 
   2   4   5      938.03      980.09      7.85 o 
   3   4   5        0.57        5.96      3.38 o 
   4   4   5      355.37      377.58      5.84 o 
   5   4   5       46.34       50.39      0.63 o 
   6   4   5       46.95       47.32      1.20 o 
   7   4   5        0.32        0.47      0.57 o 
  -4   5   5       19.10       18.52      0.63 o 
  -3   5   5        0.52        0.80      0.36 o 
  -2   5   5       22.25       24.73      0.83 o 
  -1   5   5        2.52        3.67      0.40 o 
   0   5   5      123.30      138.53     13.49 o 
   1   5   5       18.92       17.38      0.75 o 
   2   5   5      291.57      289.90     18.64 o 
   3   5   5        1.89        2.63      0.37 o 
   4   5   5       16.50       14.93      0.83 o 
   5   5   5       86.53       83.16      1.26 o 
   6   5   5       25.13       23.49      0.80 o 
   7   5   5      178.83      168.41      4.28 o 
  -3   6   5      132.60      126.34      3.03 o 
  -2   6   5      126.09      125.79      4.73 o 
  -1   6   5      150.03      141.74      4.36 o 
   0   6   5       24.88       29.23      2.57 o 
   1   6   5      133.73      129.35      6.50 o 
   2   6   5      995.58      996.70     40.27 o 
   3   6   5       23.65       21.29      1.94 o 
   4   6   5      130.24      131.97      5.18 o 
   5   6   5        1.78        2.23      0.54 o 
   6   6   5        0.36        0.77      0.58 o 
  -3   7   5        0.53        0.68      0.46 o 
  -2   7   5       17.43       17.12      0.66 o 
  -1   7   5       32.40       30.14      0.52 o 
   0   7   5      157.45      160.02      4.69 o 
   1   7   5        5.66        6.11      0.41 o 
   2   7   5       43.46       39.66      3.07 o 
   3   7   5        0.08        0.85      0.44 o 
   4   7   5       33.61       33.11      1.72 o 
   5   7   5       79.46       76.78      3.65 o 
   6   7   5        2.38        2.67      0.60 o 
  -2   8   5        5.93        6.97      0.50 o 
  -1   8   5      102.08      101.87      1.66 o 
   0   8   5       73.92       74.38      2.85 o 
   1   8   5      159.99      160.17      7.53 o 
   2   8   5       94.86      103.54      5.69 o 
   3   8   5        6.27        6.97      0.45 o 
   4   8   5       49.87       47.05     11.55 o 
   5   8   5       19.19       15.44      4.28 o 
   0   9   5       62.98       59.68      3.28 o 
   1   9   5        8.72        9.36      0.51 o 
   2   9   5        2.84        2.68      0.44 o 
   3   9   5        4.93        5.36      0.51 o 
   4   9   5        3.45        3.16      0.59 o 
  -3  -8   6        2.75        3.59      0.45 o 
  -2  -8   6        2.75        3.29      0.44 o 
  -1  -8   6       10.04       11.10      0.53 o 
   0  -8   6       18.26       16.94      1.02 o 
   1  -8   6        4.56        4.48      0.44 o 
   2  -8   6       51.73       51.35      3.30 o 
  -4  -7   6      113.42      106.43      5.59 o 
  -3  -7   6       86.15       87.59      3.36 o 
  -2  -7   6      168.07      163.57      4.71 o 
  -1  -7   6      260.68      265.91     11.49 o 
   0  -7   6       35.99       34.44      1.04 o 
   1  -7   6      194.43      190.26      6.35 o 
   2  -7   6       36.40       34.38      1.88 o 
   3  -7   6        2.06        3.04      0.76 o 
  -4  -6   6      113.97      119.33      3.36 o 
  -3  -6   6        5.03        4.43      0.45 o 
  -2  -6   6       26.62       27.97      0.60 o 
  -1  -6   6       17.44       19.53      1.19 o 
   0  -6   6        0.03        0.79      0.40 o 
   1  -6   6       43.34       35.03      0.63 o 
   2  -6   6       74.47       69.32      2.72 o 
   3  -6   6       18.06       19.16      0.67 o 
   4  -6   6       19.93       21.29      2.28 o 
  -5  -5   6        2.25        2.95      0.44 o 
  -4  -5   6      334.45      312.12     12.31 o 
  -3  -5   6       59.19       57.63      1.75 o 
  -2  -5   6       14.38       13.90      0.47 o 
  -1  -5   6      913.72      717.82    120.18 o 
   0  -5   6      158.21      157.02      5.20 o 
   1  -5   6      334.93      298.55     39.98 o 
   2  -5   6      138.58      151.39      3.56 o 
   3  -5   6        7.41        8.19      0.67 o 
   4  -5   6      123.58      127.92      2.37 o 
   5  -5   6      101.34      107.76      0.94 o 
  -5  -4   6        3.52        5.04      0.57 o 
  -4  -4   6       53.69       52.52      1.40 o 
  -3  -4   6       48.51       48.08      1.03 o 
  -2  -4   6       54.03       58.40      3.36 o 
  -1  -4   6      325.94      323.19      2.40 o 
   0  -4   6       38.06       39.86      1.39 o 
   1  -4   6        1.42        4.13      0.44 o 
   2  -4   6       37.71       37.07      0.58 o 
   3  -4   6        7.05        6.86      0.56 o 
   4  -4   6        3.33        2.85      0.47 o 
   5  -4   6       22.99       22.19      0.72 o 
  -5  -3   6        0.05        0.86      0.57 o 
  -4  -3   6      265.00      259.35     11.24 o 
  -3  -3   6      414.12      394.11      5.27 o 
  -2  -3   6        1.05        4.48      0.58 o 
  -1  -3   6     2185.84     2145.44     45.54 o 
   0  -3   6        7.95        7.63      0.46 o 
   1  -3   6      322.44      338.30     10.18 o 
   2  -3   6      232.02      243.29      6.62 o 
   3  -3   6      252.30      238.90     12.20 o 
   4  -3   6      908.80      878.07     25.96 o 
   5  -3   6       65.29       67.65      3.54 o 
   6  -3   6       25.40       28.30      0.65 o 
  -5  -2   6       22.34       22.83      0.67 o 
  -4  -2   6      164.20      150.69      4.67 o 
  -3  -2   6       60.24       55.67      0.67 o 
  -2  -2   6       22.35       20.25      0.49 o 
  -1  -2   6      339.65      363.44      7.57 o 
   0  -2   6        0.03        2.47      1.43 o 
   1  -2   6        0.03        0.76      0.45 o 
   2  -2   6        4.72        6.61      1.11 o 
   3  -2   6       90.34       89.06      2.25 o 
   4  -2   6        0.45        0.21      0.41 o 
   5  -2   6       32.48       31.09      1.27 o 
   6  -2   6        1.23        1.51      0.50 o 
  -5  -1   6        8.97       11.34      2.06 o 
  -4  -1   6      410.26      419.31      9.79 o 
  -3  -1   6      687.81      595.82     12.71 o 
  -2  -1   6      157.18      165.26      3.47 o 
  -1  -1   6      735.82      740.96     16.54 o 
   0  -1   6      113.81      112.60      4.99 o 
   1  -1   6      143.48      132.72      2.36 o 
   2  -1   6     1651.43     1734.45     17.77 o 
   3  -1   6      137.35      130.32      3.22 o 
   4  -1   6      920.36      958.05     36.59 o 
   5  -1   6        7.87        8.02      0.38 o 
   6  -1   6        0.34        0.77      0.42 o 
  -5   0   6       12.00       16.49      0.80 o 
  -4   0   6       41.22       41.04      1.25 o 
  -3   0   6      370.04      367.26     10.52 o 
  -2   0   6       12.16       12.77      0.49 o 
  -1   0   6      129.87      139.56      3.25 o 
   0   0   6        1.45        1.39      0.42 o 
   1   0   6       14.33       19.53      0.91 o 
   2   0   6      113.21      113.55      1.19 o 
   3   0   6       10.96       10.10      0.55 o 
   4   0   6       15.97       17.42      0.51 o 
   5   0   6       34.39       33.31      0.90 o 
   6   0   6       15.31       13.40      0.62 o 
   7   0   6       81.66       78.57      4.20 o 
  -5   1   6        3.88        5.71      0.56 o 
  -4   1   6      258.35      268.79      5.73 o 
  -3   1   6      301.02      306.27      4.92 o 
  -2   1   6       11.58       14.25      0.42 o 
  -1   1   6      759.06      748.96     12.08 o 
   0   1   6       50.00       45.64      0.71 o 
   1   1   6      169.57      152.95      5.06 o 
   2   1   6     2173.30     2326.15     59.41 o 
   3   1   6       40.45       36.12      2.97 o 
   4   1   6      300.51      291.31      6.86 o 
   5   1   6       44.28       44.52      1.63 o 
   6   1   6        0.14        0.24      0.42 o 
   7   1   6      104.49       92.28      3.66 o 
  -5   2   6       82.33       85.73      1.78 o 
  -4   2   6       84.24       88.47      1.46 o 
  -3   2   6      352.08      356.72      7.67 o 
  -2   2   6        7.18        8.39      0.47 o 
  -1   2   6      110.44      130.20      3.03 o 
   0   2   6      103.66      104.91      3.50 o 
   1   2   6       46.61       40.90      1.44 o 
   2   2   6      169.96      180.84      3.01 o 
   3   2   6       18.86       21.27      1.20 o 
   4   2   6       49.59       56.21      1.18 o 
   5   2   6       30.81       30.36      1.03 o 
   6   2   6        5.18        6.08      0.45 o 
   7   2   6       62.42       60.25      1.03 o 
  -5   3   6        9.63        8.70      1.29 o 
  -4   3   6      160.41      157.70      1.80 o 
  -3   3   6       82.93       85.68      0.95 o 
  -2   3   6       21.81       23.44      0.56 o 
  -1   3   6      481.73      492.13     10.36 o 
   0   3   6      121.94      116.25      1.09 o 
   1   3   6       24.32       20.72      0.50 o 
   2   3   6     1523.88     1407.24     24.61 o 
   3   3   6        1.15        1.55      0.40 o 
   4   3   6      121.26      111.87      1.07 o 
   5   3   6       16.29       16.41      0.48 o 
   6   3   6       32.97       34.82      0.80 o 
   7   3   6      199.22      188.19      2.69 o 
  -4   4   6       58.52       57.85      1.09 o 
  -3   4   6       14.66       14.82      0.56 o 
  -2   4   6      196.15      203.37      7.10 o 
  -1   4   6        5.25        4.35      0.41 o 
   0   4   6       94.42      105.66      2.91 o 
   1   4   6       18.82       18.64      0.63 o 
   2   4   6        5.94        5.35      0.49 o 
   3   4   6       27.42       33.14      0.77 o 
   4   4   6      189.08      192.72      5.64 o 
   5   4   6        0.33        0.42      0.39 o 
   6   4   6       14.61       15.91      0.55 o 
   7   4   6       15.82       15.83      0.56 o 
  -4   5   6       23.01       22.34      0.52 o 
  -3   5   6       63.23       65.00      2.12 o 
  -2   5   6       11.36       12.60      0.45 o 
  -1   5   6      250.05      248.59     13.19 o 
   0   5   6      358.76      357.31     13.85 o 
   1   5   6       94.91       88.37      1.45 o 
   2   5   6      112.24      109.58      6.12 o 
   3   5   6        6.55        7.27      0.69 o 
   4   5   6       57.88       59.94      3.83 o 
   5   5   6       91.80       95.50      2.95 o 
   6   5   6        6.55        5.85      0.72 o 
   7   5   6       41.88       40.34      1.65 o 
  -3   6   6       60.11       61.88      2.60 o 
  -2   6   6       19.40       19.85      0.50 o 
  -1   6   6       12.79       14.57      0.58 o 
   0   6   6       41.33       42.75      2.27 o 
   1   6   6        8.84        9.03      0.39 o 
   2   6   6       63.85       65.06      2.55 o 
   3   6   6      184.77      180.90      8.12 o 
   4   6   6        1.44        1.43      0.51 o 
   5   6   6       24.88       25.23      0.92 o 
   6   6   6        1.03        1.24      0.57 o 
  -2   7   6        6.04        7.19      0.79 o 
  -1   7   6      105.46      105.23      2.04 o 
   0   7   6      126.25      132.56      3.26 o 
   1   7   6        0.30        3.24      1.25 o 
   2   7   6      185.40      198.75      8.68 o 
   3   7   6        0.77        1.16      0.45 o 
   4   7   6       30.78       31.24      1.00 o 
   5   7   6       68.51       63.41      1.07 o 
   6   7   6        4.54        4.94      0.54 o 
  -1   8   6        6.48        7.49      0.48 o 
   0   8   6       43.28       43.45      2.18 o 
   1   8   6       16.58       16.41      0.86 o 
   2   8   6       16.02       15.59      1.42 o 
   3   8   6       21.45       19.45      1.05 o 
   4   8   6        0.12        0.03      0.42 o 
   5   8   6        4.67        5.08      0.61 o 
   0   9   6      106.68      106.94      7.53 o 
   1   9   6       16.47       16.89      0.82 o 
   2   9   6       72.27       76.14      3.51 o 
   3   9   6        1.69        2.89      1.04 o 
   4   9   6        1.22        2.87      0.52 o 
  -2  -8   7       45.99       45.60      1.09 o 
  -1  -8   7       80.62       76.59      2.49 o 
   0  -8   7      182.11      192.62      6.54 o 
   1  -8   7        2.21        2.37      0.50 o 
  -3  -7   7       86.94       88.88      1.73 o 
  -2  -7   7        3.28        3.22      0.36 o 
  -1  -7   7       13.14       12.53      0.45 o 
   0  -7   7       10.84        9.07      0.49 o 
   1  -7   7       40.79       33.12      1.33 o 
   2  -7   7        4.48        4.99      0.44 o 
   3  -7   7       20.05       20.75      1.30 o 
  -4  -6   7       23.90       23.60      1.40 o 
  -3  -6   7      313.42      310.56      5.83 o 
  -2  -6   7       31.85       32.53      2.04 o 
  -1  -6   7       55.17       56.78      0.71 o 
   0  -6   7      219.39      241.80      6.75 o 
   1  -6   7        0.82        0.81      0.49 o 
   2  -6   7      223.79      230.44      1.70 o 
   3  -6   7      198.47      211.49      4.95 o 
   4  -6   7       27.87       26.68      1.76 o 
  -4  -5   7       11.70        9.29      0.49 o 
  -3  -5   7       80.86       81.09      0.75 o 
  -2  -5   7        4.87        4.79      0.85 o 
  -1  -5   7      103.02      107.93      2.89 o 
   0  -5   7        0.88        2.08      0.74 o 
   1  -5   7       53.88       46.62      0.65 o 
   2  -5   7        0.24        0.58      0.38 o 
   3  -5   7       32.43       31.58      1.32 o 
   4  -5   7        1.25        1.58      0.56 o 
  -5  -4   7      123.56      110.16      6.16 o 
  -4  -4   7       62.97       58.27      2.09 o 
  -3  -4   7      257.97      272.79      4.63 o 
  -2  -4   7        3.79        3.68      0.47 o 
  -1  -4   7       16.16       16.36      0.48 o 
   0  -4   7      840.31      862.65     11.10 o 
   1  -4   7        0.42        0.41      0.39 o 
   2  -4   7      505.38      502.05     19.56 o 
   3  -4   7       70.03       71.91      3.33 o 
   4  -4   7       14.50       15.96      0.75 o 
   5  -4   7       76.76       74.83      3.01 o 
  -5  -3   7      118.57      123.23      7.35 o 
  -4  -3   7        6.82        7.99      0.55 o 
  -3  -3   7       80.75       87.49      1.02 o 
  -2  -3   7       12.11       10.95      0.43 o 
  -1  -3   7      297.30      288.29      6.61 o 
   0  -3   7       18.78       19.46      0.54 o 
   1  -3   7        0.26        0.62      0.40 o 
   2  -3   7       23.99       22.48      0.98 o 
   3  -3   7        9.80        9.71      0.47 o 
   4  -3   7       32.40       31.75      2.32 o 
   5  -3   7      140.77      136.82      9.79 o 
   6  -3   7        1.02        0.27      0.48 o 
  -5  -2   7      124.48      134.69      6.77 o 
  -4  -2   7       17.53       14.45      0.54 o 
  -3  -2   7       59.60       80.59      1.80 o 
  -2  -2   7      308.09      297.40      5.51 o 
  -1  -2   7      119.54      127.63      3.36 o 
   0  -2   7     1013.99     1015.44      8.06 o 
   1  -2   7        6.32        7.28      0.59 o 
   2  -2   7      144.51      131.22      1.03 o 
   3  -2   7      159.68      153.36      6.03 o 
   4  -2   7       68.29       70.33      2.70 o 
   5  -2   7      237.75      232.42      5.61 o 
   6  -2   7        0.34        0.68      0.44 o 
  -5  -1   7      184.21      181.55      9.75 o 
  -4  -1   7       17.65       18.48      0.60 o 
  -3  -1   7       29.04       37.73      0.96 o 
  -2  -1   7       55.87       50.58      1.09 o 
  -1  -1   7      217.86      233.58      4.50 o 
   0  -1   7       25.54       24.00      1.18 o 
   1  -1   7       52.62       55.19      0.94 o 
   2  -1   7        5.12        4.93      0.37 o 
   3  -1   7      126.49      121.14      3.54 o 
   4  -1   7      242.13      252.84      8.12 o 
   5  -1   7      130.95      136.68      4.13 o 
   6  -1   7        0.09        0.21      0.43 o 
  -5   0   7      348.63      381.32     17.05 o 
  -4   0   7        7.62        7.60      0.60 o 
  -3   0   7       64.78       71.71      4.11 o 
  -2   0   7      281.14      266.23     11.80 o 
  -1   0   7       42.75       43.03      3.98 o 
   0   0   7     1303.86     1411.13     47.01 o 
   1   0   7       66.96       57.08      1.99 o 
   2   0   7       38.36       25.60      0.77 o 
   3   0   7      402.45      385.06      8.02 o 
   4   0   7        0.71        4.96      1.90 o 
   5   0   7       86.92       88.41      1.23 o 
   6   0   7       55.02       56.38      0.83 o 
   7   0   7        0.00        0.42      0.63 o 
  -5   1   7      142.53      157.26      5.46 o 
  -4   1   7        0.64        1.56      0.59 o 
  -3   1   7        1.37        2.49      0.43 o 
  -2   1   7      211.18      201.93      3.30 o 
  -1   1   7       26.82       28.49      0.77 o 
   0   1   7       24.09       21.09      0.76 o 
   1   1   7        1.34        3.18      0.77 o 
   2   1   7      133.92      156.20      6.04 o 
   3   1   7       30.27       25.08      1.45 o 
   4   1   7      102.14      108.82      2.81 o 
   5   1   7       63.11       68.09      2.36 o 
   6   1   7       11.05       11.79      0.47 o 
   7   1   7        1.27        1.21      0.44 o 
  -4   2   7        0.28        0.23      0.47 o 
  -3   2   7       29.97       29.69      0.50 o 
  -2   2   7      634.88      653.15     10.09 o 
  -1   2   7        8.99        8.08      0.41 o 
   0   2   7     1875.83     1939.43     38.14 o 
   1   2   7       19.01       17.43      0.65 o 
   2   2   7       10.53       14.61      0.86 o 
   3   2   7      478.36      465.54     23.25 o 
   4   2   7       13.94       14.86      0.50 o 
   5   2   7      211.76      221.68      1.46 o 
   6   2   7       66.21       68.41      1.99 o 
   7   2   7       11.57       11.66      0.61 o 
  -4   3   7       15.29       15.50      0.51 o 
  -3   3   7      189.39      192.37      4.50 o 
  -2   3   7        1.53        2.48      0.45 o 
  -1   3   7        4.52        5.17      0.42 o 
   0   3   7       73.85       71.10      0.87 o 
   1   3   7       56.63       55.75      0.90 o 
   2   3   7       10.21       12.10      0.42 o 
   3   3   7       32.90       34.14      0.85 o 
   4   3   7        9.89       11.85      0.40 o 
   5   3   7       96.07       98.81      1.98 o 
   6   3   7        3.69        4.13      0.52 o 
   7   3   7       18.62       17.88      0.58 o 
  -4   4   7       20.94       21.91      0.77 o 
  -3   4   7       49.39       49.82      1.02 o 
  -2   4   7      876.14      922.64     17.48 o 
  -1   4   7       34.65       34.43      0.88 o 
   0   4   7      449.47      445.03     10.54 o 
   1   4   7      232.12      233.69      4.79 o 
   2   4   7       35.12       34.24      1.27 o 
   3   4   7      499.29      478.37     15.77 o 
   4   4   7       44.51       44.69      0.88 o 
   5   4   7      182.76      170.33      3.21 o 
   6   4   7       79.29       86.11      2.13 o 
   7   4   7        6.19        6.71      0.54 o 
  -3   5   7       69.52       72.54      1.18 o 
  -2   5   7        7.29        7.68      0.41 o 
  -1   5   7        1.40        1.07      0.41 o 
   0   5   7      177.27      180.81      4.35 o 
   1   5   7        0.87        0.87      0.40 o 
   2   5   7       19.86       20.93      0.71 o 
   3   5   7      257.04      255.37      9.20 o 
   4   5   7       14.58       15.39      0.45 o 
   5   5   7        1.32        1.24      0.45 o 
   6   5   7       13.01       13.92      0.76 o 
  -3   6   7       10.40       11.73      0.68 o 
  -2   6   7      670.20      677.82     26.87 o 
  -1   6   7       13.48       14.59      1.34 o 
   0   6   7      141.94      143.08      9.61 o 
   1   6   7       95.91      101.89      4.30 o 
   2   6   7        1.84        4.26      1.03 o 
   3   6   7      628.20      600.26     16.23 o 
   4   6   7       72.38       68.83      3.60 o 
   5   6   7       82.61       82.13      1.06 o 
   6   6   7       58.97       56.23      2.17 o 
  -2   7   7       56.02       57.43      2.60 o 
  -1   7   7        1.31        2.55      0.43 o 
   0   7   7       29.60       29.75      0.53 o 
   1   7   7        8.02        8.43      0.48 o 
   2   7   7        9.23        8.51      0.60 o 
   3   7   7       30.26       29.58      2.05 o 
   4   7   7        0.40        1.45      0.58 o 
   5   7   7        3.54        2.35      0.48 o 
   6   7   7       27.90       23.60      1.35 o 
  -1   8   7        0.20        0.60      0.41 o 
   0   8   7       15.92       15.44      0.42 o 
   1   8   7      144.27      153.92      8.60 o 
   2   8   7        0.00        0.63      0.42 o 
   3   8   7      459.24      443.50     22.39 o 
   4   8   7        8.90       10.12      0.61 o 
   5   8   7       10.99       11.18      0.60 o 
   1   9   7       33.73       31.63      1.43 o 
   2   9   7        0.01        0.11      0.42 o 
   3   9   7        0.32        0.92      0.56 o 
   4   9   7        0.49        0.86      0.49 o 
  -2  -7   8       59.03       57.01      1.65 o 
  -1  -7   8        0.47        0.83      0.46 o 
   0  -7   8       99.60      101.92      1.33 o 
   1  -7   8       56.51       58.07      1.96 o 
   2  -7   8       23.91       26.22      0.52 o 
  -3  -6   8       92.09       91.72      3.06 o 
  -2  -6   8      107.22      103.45      1.01 o 
  -1  -6   8        4.72        5.19      0.51 o 
   0  -6   8       94.06       98.14      2.25 o 
   1  -6   8        0.51        0.73      0.51 o 
   2  -6   8       35.23       34.14      1.04 o 
   3  -6   8        8.79       10.29      0.52 o 
  -4  -5   8      100.61      102.75      4.28 o 
  -3  -5   8       26.44       25.48      0.49 o 
  -2  -5   8      228.91      231.45      8.43 o 
  -1  -5   8       27.73       26.18      0.58 o 
   0  -5   8       95.68       97.14      0.84 o 
   1  -5   8      340.43      348.33      5.26 o 
   2  -5   8        6.47        5.90      0.51 o 
   3  -5   8      118.89      112.64      4.27 o 
   4  -5   8       17.98       18.14      1.01 o 
  -4  -4   8       76.84       75.35      5.19 o 
  -3  -4   8      118.12      120.70      6.23 o 
  -2  -4   8      185.22      192.70      5.13 o 
  -1  -4   8        7.56        7.96      0.45 o 
   0  -4   8      189.25      185.65      1.25 o 
   1  -4   8       46.10       48.44      0.71 o 
   2  -4   8       94.22       79.58      2.31 o 
   3  -4   8       14.77       13.57      0.73 o 
   4  -4   8       19.39       18.94      0.77 o 
   5  -4   8        7.77        7.27      0.44 o 
  -4  -3   8       71.49       66.53      3.56 o 
  -3  -3   8      112.78      101.20      0.82 o 
  -2  -3   8       90.59       93.40      1.99 o 
  -1  -3   8      151.97      158.43      3.81 o 
   0  -3   8      350.17      346.49     11.81 o 
   1  -3   8      660.99      656.99     10.87 o 
   2  -3   8       27.55       28.35      1.06 o 
   3  -3   8      166.36      161.67     10.46 o 
   4  -3   8       36.06       35.35      1.81 o 
   5  -3   8       12.71       12.57      0.43 o 
  -4  -2   8      116.75      100.82      4.82 o 
  -3  -2   8       55.19       52.95      1.64 o 
  -2  -2   8      408.03      405.20      5.39 o 
  -1  -2   8       17.83       19.92      0.89 o 
   0  -2   8      531.85      537.47     17.15 o 
   1  -2   8       11.15       10.30      0.67 o 
   2  -2   8        0.59        2.66      0.32 o 
   3  -2   8       18.94       18.54      0.74 o 
   4  -2   8        9.47        8.94      0.66 o 
   5  -2   8       46.02       46.16      1.92 o 
   6  -2   8        5.44        5.25      0.48 o 
  -5  -1   8        1.11        1.92      1.06 o 
  -4  -1   8       46.17       44.54      1.79 o 
  -3  -1   8       45.19       44.75      1.44 o 
  -2  -1   8      344.00      336.40      8.72 o 
  -1  -1   8      248.24      235.38      5.76 o 
   0  -1   8      681.28      709.83     19.05 o 
   1  -1   8      229.62      225.46      8.76 o 
   2  -1   8        0.27        0.92      0.38 o 
   3  -1   8      170.62      170.51      4.83 o 
   4  -1   8      556.17      554.85     21.52 o 
   5  -1   8      224.03      217.53      5.61 o 
   6  -1   8      101.94       95.91      1.48 o 
  -4   0   8      236.65      221.54     10.69 o 
  -3   0   8      129.78      111.98      3.30 o 
  -2   0   8      290.87      278.75      7.08 o 
  -1   0   8       30.74       32.81      0.74 o 
   0   0   8      460.09      490.73     12.56 o 
   1   0   8      107.82      113.37      3.81 o 
   2   0   8        5.13        6.34      0.52 o 
   3   0   8       53.58       53.94      3.49 o 
   4   0   8       32.37       34.00      1.31 o 
   5   0   8       41.02       42.62      1.51 o 
   6   0   8        0.48        0.76      0.40 o 
  -4   1   8       45.10       41.79      1.46 o 
  -3   1   8       77.60       83.86      3.20 o 
  -2   1   8      279.07      253.18      1.89 o 
  -1   1   8       51.83       48.82      0.79 o 
   0   1   8       54.51       50.35      0.69 o 
   1   1   8      397.24      392.03     11.27 o 
   2   1   8        4.55        4.71      0.40 o 
   3   1   8      510.43      515.68      7.91 o 
   4   1   8      441.34      473.58      7.50 o 
   5   1   8      139.45      141.82      3.89 o 
   6   1   8       31.55       32.87      0.74 o 
  -4   2   8      162.84      171.95      5.64 o 
  -3   2   8        3.65        4.01      0.43 o 
  -2   2   8      678.31      673.65     11.02 o 
  -1   2   8       27.78       25.76      0.58 o 
   0   2   8       99.46       95.81      1.55 o 
   1   2   8       39.53       42.26      2.03 o 
   2   2   8        0.03        0.40      0.41 o 
   3   2   8       22.68       22.92      0.73 o 
   4   2   8       25.93       24.86      0.87 o 
   5   2   8       90.02       98.03      3.23 o 
   6   2   8        4.17        4.19      0.43 o 
   7   2   8       17.35       17.39      0.56 o 
  -4   3   8        0.10        0.24      0.43 o 
  -3   3   8       12.40       13.11      0.45 o 
  -2   3   8       53.34       49.77      1.47 o 
  -1   3   8       78.66       77.77      2.39 o 
   0   3   8       79.10       77.32      2.12 o 
   1   3   8      114.33      109.79      2.81 o 
   2   3   8       40.15       47.53      1.79 o 
   3   3   8      499.81      525.21     22.44 o 
   4   3   8      188.49      191.33      3.60 o 
   5   3   8        9.27        9.39      0.47 o 
   6   3   8       25.01       24.08      1.50 o 
   7   3   8       28.93       30.26      0.66 o 
  -3   4   8        9.78       10.15      0.53 o 
  -2   4   8      357.06      368.77      2.40 o 
  -1   4   8       27.37       27.31      0.50 o 
   0   4   8       68.78       74.50      1.28 o 
   1   4   8      209.51      208.48      3.56 o 
   2   4   8       16.54       15.10      0.68 o 
   3   4   8      247.57      255.96     13.11 o 
   4   4   8        1.36        1.69      0.35 o 
   5   4   8        4.91        4.73      0.49 o 
   6   4   8        0.61        0.97      0.51 o 
  -3   5   8       14.36       12.14      0.51 o 
  -2   5   8        2.97        3.13      0.42 o 
  -1   5   8       27.20       29.04      0.99 o 
   0   5   8       47.17       51.25      1.60 o 
   1   5   8      113.43      122.47      4.67 o 
   2   5   8       40.86       42.83      1.41 o 
   3   5   8      193.44      174.78      4.52 o 
   4   5   8       22.79       24.34      1.09 o 
   5   5   8        0.93        0.96      0.54 o 
   6   5   8       10.26       11.69      0.75 o 
  -2   6   8       22.39       23.89      0.59 o 
  -1   6   8      213.04      218.56      9.27 o 
   0   6   8        0.02        0.43      0.45 o 
   1   6   8      151.81      155.69      5.61 o 
   2   6   8        1.23        2.37      0.47 o 
   3   6   8       16.12       14.96      0.66 o 
   4   6   8       14.37       15.65      0.55 o 
   5   6   8       44.38       37.24      2.17 o 
   6   6   8        5.25        4.44      0.52 o 
  -1   7   8        6.83        7.09      0.47 o 
   0   7   8       26.79       28.32      1.27 o 
   1   7   8       79.97       86.39      3.31 o 
   2   7   8        3.16        3.50      0.42 o 
   3   7   8        0.31        0.62      0.45 o 
   4   7   8       26.05       28.63      0.60 o 
   5   7   8        0.03        0.19      0.49 o 
   0   8   8        0.39        0.78      0.45 o 
   1   8   8      106.04      107.06      5.48 o 
   2   8   8        8.74        8.06      0.62 o 
   3   8   8        9.88        7.05      0.62 o 
   4   8   8       52.96       41.62      0.87 o 
   5   8   8        1.38        2.86      0.87 o 
   2   9   8       17.71       18.52      0.97 o 
   3   9   8       11.96        6.35      0.78 o 
  -1  -7   9        7.17        5.93      0.46 o 
   0  -7   9        0.88        1.11      0.44 o 
   1  -7   9       72.25       83.44      1.48 o 
  -2  -6   9       29.53       29.10      1.79 o 
  -1  -6   9      264.03      210.41     40.41 o 
   0  -6   9        3.32        3.75      0.46 o 
   1  -6   9      211.81      180.57     28.00 o 
   2  -6   9       59.94       56.66      1.22 o 
   3  -6   9       55.22       56.95      2.32 o 
  -3  -5   9      143.09      154.50      1.83 o 
  -2  -5   9      208.51      218.40      7.90 o 
  -1  -5   9       41.20       40.51      1.41 o 
   0  -5   9        0.19        1.08      0.51 o 
   1  -5   9       14.45       18.76      1.71 o 
   2  -5   9      143.61      129.21      4.44 o 
   3  -5   9       19.28       20.11      0.57 o 
   4  -5   9        2.41        2.67      0.47 o 
  -4  -4   9       17.60       16.15      0.84 o 
  -3  -4   9        4.25        2.55      0.45 o 
  -2  -4   9      156.88      159.96      4.43 o 
  -1  -4   9      129.00      120.94      3.39 o 
   0  -4   9        4.18        3.64      0.49 o 
   1  -4   9      136.75      148.57      1.88 o 
   2  -4   9      104.46      108.69      1.08 o 
   3  -4   9       52.59       45.02      2.00 o 
   4  -4   9      304.28      304.38     32.19 o 
  -4  -3   9      381.16      367.45     24.14 o 
  -3  -3   9       30.11       32.91      0.60 o 
  -2  -3   9       93.74       95.48      4.84 o 
  -1  -3   9      100.87       96.90      2.88 o 
   0  -3   9      256.14      252.74      3.59 o 
   1  -3   9       75.20       83.21      1.49 o 
   2  -3   9      125.93      114.83      1.35 o 
   3  -3   9       12.49       13.02      0.93 o 
   4  -3   9        0.01        0.56      0.46 o 
   5  -3   9        0.43        0.71      0.39 o 
  -4  -2   9       50.50       43.82      2.94 o 
  -3  -2   9        0.29        0.75      0.39 o 
  -2  -2   9       42.07       47.67      1.02 o 
  -1  -2   9       26.17       25.62      1.04 o 
   0  -2   9      192.08      184.71      4.67 o 
   1  -2   9      538.35      548.39      7.34 o 
   2  -2   9       70.87       79.29      1.23 o 
   3  -2   9       79.32       79.65      2.99 o 
   4  -2   9       88.23       83.58      1.83 o 
   5  -2   9      145.15      148.76      5.32 o 
  -4  -1   9      289.94      282.07     14.29 o 
  -3  -1   9       86.01       76.38      2.61 o 
  -2  -1   9       61.94       71.42      2.27 o 
  -1  -1   9      142.21      138.94      5.14 o 
   0  -1   9      610.69      624.39     32.46 o 
   1  -1   9      103.08      107.74      2.31 o 
   2  -1   9       69.58       63.07      1.36 o 
   3  -1   9        1.78        2.09      0.45 o 
   4  -1   9       12.15       12.11      0.68 o 
   5  -1   9       30.48       31.30      1.36 o 
   6  -1   9       40.00       40.09      0.94 o 
  -4   0   9       26.18       27.53      0.66 o 
  -3   0   9       12.51       14.56      0.67 o 
  -2   0   9        1.17        0.38      0.50 o 
  -1   0   9      217.01      222.22      7.44 o 
   0   0   9        1.09        5.94      3.45 o 
   1   0   9      367.65      362.75      8.11 o 
   2   0   9       71.91       71.44      2.51 o 
   3   0   9        2.28        4.21      0.46 o 
   4   0   9       88.23       85.99      0.78 o 
   5   0   9      194.64      195.75      5.30 o 
   6   0   9       88.20       88.07      3.76 o 
  -4   1   9      303.68      295.00      5.79 o 
  -3   1   9       41.88       40.84      1.52 o 
  -2   1   9        5.91        4.77      0.44 o 
  -1   1   9      279.00      278.52      7.81 o 
   0   1   9      491.71      514.07      8.86 o 
   1   1   9      163.28      171.96      6.81 o 
   2   1   9      117.61      110.58      1.62 o 
   3   1   9        0.81        1.95      0.67 o 
   4   1   9       21.92       23.83      1.07 o 
   5   1   9      224.76      229.29      5.37 o 
   6   1   9       17.74       19.29      0.72 o 
  -4   2   9      119.55      127.57      1.77 o 
  -3   2   9        1.20        1.84      0.44 o 
  -2   2   9        4.43        3.69      0.46 o 
  -1   2   9      158.28      151.40      1.69 o 
   0   2   9       19.93       21.09      0.84 o 
   1   2   9      376.85      392.43      5.54 o 
   2   2   9      105.78      109.59      5.02 o 
   3   2   9       60.02       75.36      4.28 o 
   4   2   9      147.65      156.49      5.24 o 
   5   2   9       48.78       55.50      1.40 o 
   6   2   9       22.74       23.94      0.78 o 
  -3   3   9      109.69      106.91      3.71 o 
  -2   3   9       36.02       36.59      0.56 o 
  -1   3   9      451.79      452.80      7.13 o 
   0   3   9        7.45        6.84      0.42 o 
   1   3   9       52.50       46.85      1.35 o 
   2   3   9       44.20       42.58      1.25 o 
   3   3   9      133.69      141.83      6.30 o 
   4   3   9        1.91        2.08      0.40 o 
   5   3   9       76.30       79.49      2.55 o 
   6   3   9        3.88        4.48      0.49 o 
  -3   4   9        9.99        9.30      0.51 o 
  -2   4   9        1.05        1.51      0.44 o 
  -1   4   9      253.30      267.90      5.11 o 
   0   4   9       39.97       41.50      0.72 o 
   1   4   9      297.62      296.03      8.25 o 
   2   4   9       50.37       45.67      2.08 o 
   3   4   9      142.06      128.55     13.51 o 
   4   4   9      210.79      218.65      9.07 o 
   5   4   9       35.93       38.35      0.74 o 
   6   4   9       27.08       23.95      3.40 o 
  -2   5   9       19.13       19.29      0.55 o 
  -1   5   9       46.51       49.76      1.13 o 
   0   5   9       29.59       29.85      0.77 o 
   1   5   9       45.70       43.46      1.57 o 
   2   5   9      106.04      101.79      4.88 o 
   3   5   9       40.51       43.26      3.01 o 
   4   5   9        0.01        0.24      0.51 o 
   5   5   9        0.08        0.58      0.47 o 
   6   5   9       11.05       12.17      0.87 o 
  -2   6   9        0.25        0.71      0.46 o 
  -1   6   9      285.52      297.30      5.90 o 
   0   6   9       19.47       20.12      0.51 o 
   1   6   9       37.59       35.54      0.71 o 
   2   6   9      119.40      123.68      5.31 o 
   3   6   9        6.15        7.68      0.61 o 
   4   6   9      129.15      128.87      3.71 o 
   5   6   9       64.31       67.94      1.40 o 
   6   6   9        8.96        6.58      1.03 o 
  -1   7   9       49.38       53.24      0.97 o 
   0   7   9       34.71       37.22      1.61 o 
   1   7   9       37.65       36.00      1.19 o 
   2   7   9       22.62       24.92      1.89 o 
   3   7   9        0.02        0.11      0.52 o 
   4   7   9       25.82       22.68      0.67 o 
   5   7   9       14.93       15.19      0.55 o 
   1   8   9        2.03        2.56      0.45 o 
   2   8   9       39.99       34.85      4.19 o 
   3   8   9       24.75       27.68      3.10 o 
   4   8   9      164.02      140.81      7.45 o 
  -1  -6  10       92.72       84.66      1.01 o 
   0  -6  10      109.04      113.33      3.26 o 
   1  -6  10        5.03        4.39      0.64 o 
   2  -6  10       48.45       54.90      0.69 o 
  -2  -5  10        4.50        5.70      0.46 o 
  -1  -5  10       12.16       11.82      0.62 o 
   0  -5  10       11.62       13.35      2.20 o 
   1  -5  10        5.38        5.78      0.47 o 
   2  -5  10       56.42       51.88      0.78 o 
   3  -5  10       22.03       17.47      0.66 o 
  -3  -4  10      244.86      217.15     15.98 o 
  -2  -4  10        1.83        2.50      0.41 o 
  -1  -4  10      194.87      198.63      2.65 o 
   0  -4  10       93.33       91.12      1.88 o 
   1  -4  10       40.76       43.09      0.75 o 
   2  -4  10       42.82       44.63      0.75 o 
   3  -4  10        0.36        0.14      0.45 o 
   4  -4  10        0.15        0.28      0.42 o 
  -3  -3  10       92.71       97.17      1.71 o 
  -2  -3  10        0.74        1.24      0.40 o 
  -1  -3  10       60.42       63.69      2.05 o 
   0  -3  10        3.19        4.88      0.79 o 
   1  -3  10       24.52       23.61      0.42 o 
   2  -3  10      313.33      287.83      6.50 o 
   3  -3  10       56.72       56.79      0.70 o 
   4  -3  10       24.53       22.59      0.60 o 
   5  -3  10       19.44       19.72      0.86 o 
  -3  -2  10      319.49      306.01     11.91 o 
  -2  -2  10        1.67        0.92      0.37 o 
  -1  -2  10      276.51      287.02      5.95 o 
   0  -2  10       44.41       45.08      1.17 o 
   1  -2  10       72.82       74.38      1.86 o 
   2  -2  10      174.98      181.34      9.57 o 
   3  -2  10        1.89        1.30      0.45 o 
   4  -2  10        4.24        4.26      0.37 o 
   5  -2  10       64.70       62.91      1.63 o 
  -3  -1  10       16.45       14.37      0.60 o 
  -2  -1  10       13.72       11.00      0.89 o 
  -1  -1  10        0.08       -0.01      0.41 o 
   0  -1  10      239.98      238.67      6.17 o 
   1  -1  10        0.40        0.60      0.61 o 
   2  -1  10      378.29      338.59      7.51 o 
   3  -1  10       15.33       15.39      0.50 o 
   4  -1  10       11.66       13.43      0.75 o 
   5  -1  10       34.21       32.82      1.19 o 
   6  -1  10       27.22       27.42      1.86 o 
  -3   0  10      379.94      342.50      8.77 o 
  -2   0  10        5.88        6.24      0.48 o 
  -1   0  10      349.47      352.14      7.75 o 
   0   0  10       25.93       27.07      0.56 o 
   1   0  10       86.75       95.85      1.57 o 
   2   0  10      108.96      114.72      3.18 o 
   3   0  10       68.80       72.36      0.84 o 
   4   0  10       38.20       36.67      1.81 o 
   5   0  10        0.68        1.12      0.35 o 
   6   0  10       27.45       25.31      1.10 o 
  -3   1  10        6.61        6.67      0.60 o 
  -2   1  10        6.37        7.33      0.48 o 
  -1   1  10       17.38       19.53      0.58 o 
   0   1  10      261.47      267.53      1.62 o 
   1   1  10       12.38       12.66      0.52 o 
   2   1  10       90.99      100.14      4.84 o 
   3   1  10       34.17       32.84      0.63 o 
   4   1  10        2.58        2.78      0.46 o 
   5   1  10      295.75      284.98     10.53 o 
   6   1  10        1.05        0.56      0.46 o 
  -3   2  10      314.52      308.44     15.50 o 
  -2   2  10        1.17        1.28      0.42 o 
  -1   2  10      113.45      115.97      2.80 o 
   0   2  10      239.09      243.37      4.30 o 
   1   2  10       52.32       54.34      2.20 o 
   2   2  10      151.37      140.08      8.62 o 
   3   2  10       19.24       20.00      0.65 o 
   4   2  10       31.86       34.74      2.41 o 
   5   2  10        0.24        0.59      0.43 o 
   6   2  10       12.78       12.94      0.59 o 
  -3   3  10        0.04        0.40      0.48 o 
  -2   3  10       13.13       14.14      0.92 o 
  -1   3  10        2.34        3.19      0.38 o 
   0   3  10       72.91       72.04      1.34 o 
   1   3  10       19.74       20.47      1.03 o 
   2   3  10       96.23       93.09      2.23 o 
   3   3  10       13.50       15.53      0.91 o 
   4   3  10        9.32       12.80      1.95 o 
   5   3  10      251.89      269.30      5.93 o 
   6   3  10        0.01        0.44      0.46 o 
  -2   4  10       38.71       40.57      1.00 o 
  -1   4  10      238.44      244.31      6.04 o 
   0   4  10      130.19      132.72      2.40 o 
   1   4  10        4.00        5.11      0.39 o 
   2   4  10       45.66       47.80      1.33 o 
   3   4  10       29.31       30.21      0.82 o 
   4   4  10       18.83       17.57      0.55 o 
   5   4  10       46.03       44.31      2.40 o 
   6   4  10       22.57       20.23      0.83 o 
  -2   5  10        0.53        1.25      0.47 o 
  -1   5  10       10.02       10.58      0.53 o 
   0   5  10       22.15       22.34      0.51 o 
   1   5  10        0.00        0.37      0.41 o 
   2   5  10        3.36        4.39      0.45 o 
   3   5  10       63.54       61.89      2.76 o 
   4   5  10       20.74       20.52      1.44 o 
   5   5  10       65.84       62.03      2.87 o 
   6   5  10        7.49        8.91      0.77 o 
  -1   6  10       58.07       57.95      1.91 o 
   0   6  10       63.17       63.75      1.84 o 
   1   6  10      130.52      126.96      2.13 o 
   2   6  10       91.20       94.75      4.16 o 
   3   6  10       36.83       41.95      4.20 o 
   4   6  10       67.43       53.73      4.09 o 
   5   6  10        2.37        2.76      0.52 o 
   0   7  10        6.07        6.03      0.55 o 
   1   7  10        3.19        2.82      0.43 o 
   2   7  10        3.94        8.05      2.41 o 
   3   7  10       24.34       23.90      1.53 o 
   4   7  10        0.04        4.42      3.04 o 
   2   8  10       48.63       43.41      2.62 o 
   3   8  10       21.78       17.72      1.32 o 
  -1  -5  11       36.28       35.90      1.08 o 
   0  -5  11       78.81       74.21      2.51 o 
   1  -5  11       40.26       40.93      0.85 o 
   2  -5  11       83.42       85.12      1.93 o 
  -2  -4  11        5.52        6.82      0.51 o 
  -1  -4  11        3.52        4.15      0.51 o 
   0  -4  11      227.02      224.65      9.39 o 
   1  -4  11        2.77        2.96      0.46 o 
   2  -4  11       36.61       40.77      0.64 o 
   3  -4  11       37.48       36.28      1.17 o 
  -2  -3  11      386.24      390.00     11.39 o 
  -1  -3  11       42.21       46.61      1.45 o 
   0  -3  11      123.62      119.06      5.32 o 
   1  -3  11      137.97      135.98      4.27 o 
   2  -3  11        8.06        9.13      0.63 o 
   3  -3  11      281.09      278.60      7.68 o 
   4  -3  11        6.51        6.67      0.47 o 
  -3  -2  11        3.11        3.60      0.48 o 
  -2  -2  11        0.01        0.58      0.43 o 
  -1  -2  11       32.66       30.57      1.18 o 
   0  -2  11       27.46       28.36      2.07 o 
   1  -2  11       14.37       12.90      0.46 o 
   2  -2  11        1.06        1.59      0.39 o 
   3  -2  11       65.37       66.76      1.45 o 
   4  -2  11        0.91        1.36      0.45 o 
   5  -2  11      123.83      120.28      2.99 o 
  -3  -1  11      161.69      157.86      4.53 o 
  -2  -1  11      198.74      199.80      5.02 o 
  -1  -1  11        3.09        2.81      0.47 o 
   0  -1  11      183.41      164.18     12.32 o 
   1  -1  11      545.66      548.93     20.62 o 
   2  -1  11       13.25       14.09      0.83 o 
   3  -1  11      177.79      165.88      3.11 o 
   4  -1  11        3.65        3.44      0.44 o 
   5  -1  11        5.72        5.56      0.43 o 
  -3   0  11        0.02        0.79      0.46 o 
  -2   0  11        5.19        5.29      0.74 o 
  -1   0  11        1.54        2.92      0.47 o 
   0   0  11        5.64        6.08      0.69 o 
   1   0  11      100.73      105.71      2.36 o 
   2   0  11       89.02       89.72      2.83 o 
   3   0  11       20.91       23.54      1.73 o 
   4   0  11        0.51        1.22      0.48 o 
   5   0  11        7.14        7.78      0.39 o 
  -3   1  11       98.62      100.93      3.84 o 
  -2   1  11      252.20      231.61      4.77 o 
  -1   1  11       14.04       12.18      0.53 o 
   0   1  11       68.63       69.32      2.24 o 
   1   1  11      878.79      949.67     43.31 o 
   2   1  11        8.87        8.58      0.52 o 
   3   1  11      122.19      135.02      4.00 o 
   4   1  11       36.12       37.81      1.22 o 
   5   1  11       10.45       10.40      0.48 o 
   6   1  11       59.55       58.24      1.85 o 
  -3   2  11        0.08        0.45      1.14 o 
  -2   2  11        0.03        0.82      0.50 o 
  -1   2  11        3.27        2.56      0.39 o 
   0   2  11        4.99        5.75      0.39 o 
   1   2  11        0.01        0.59      0.46 o 
   2   2  11       28.29       27.04      0.59 o 
   3   2  11       24.43       28.79      0.69 o 
   4   2  11       27.58       33.99      1.23 o 
   5   2  11        0.01        0.55      0.51 o 
   6   2  11       94.47       99.47      5.22 o 
  -2   3  11      104.02      100.66      4.79 o 
  -1   3  11      192.76      189.85      6.28 o 
   0   3  11      117.25      110.84      1.61 o 
   1   3  11      554.01      568.12     15.56 o 
   2   3  11       23.39       22.37      0.91 o 
   3   3  11       78.77       78.60      3.26 o 
   4   3  11       41.34       46.17      2.24 o 
   5   3  11       18.49       20.41      0.80 o 
   6   3  11      184.63      181.29      1.60 o 
  -2   4  11       11.52       10.79      0.58 o 
  -1   4  11        3.68        4.68      0.47 o 
   0   4  11        7.25        6.51      0.45 o 
   1   4  11        3.07        3.69      0.42 o 
   2   4  11       46.77       43.15      3.61 o 
   3   4  11        5.87        7.11      0.56 o 
   4   4  11       76.96       78.67      6.33 o 
   5   4  11        6.27        6.94      0.78 o 
  -1   5  11      171.50      172.76      4.31 o 
   0   5  11      161.04      160.44      6.09 o 
   1   5  11       44.33       45.54      1.76 o 
   2   5  11        0.63        1.47      0.52 o 
   3   5  11       38.22       35.11      2.35 o 
   4   5  11      177.84      173.33     19.69 o 
   5   5  11        0.13        0.78      0.46 o 
   0   6  11       25.86       25.16      0.53 o 
   1   6  11       13.35       12.62      0.49 o 
   2   6  11       24.44       22.28      2.30 o 
   3   6  11        0.89        1.88      0.49 o 
   4   6  11       70.20       66.29      4.15 o 
   5   6  11       34.13       30.53      1.21 o 
   1   7  11       46.53       50.49      0.75 o 
   2   7  11        0.46        0.70      0.48 o 
   3   7  11       34.03       31.50      3.22 o 
   4   7  11       73.30       69.13      3.12 o 
  -1  -4  12       99.88       90.31      3.63 o 
   0  -4  12       35.17       29.45      0.54 o 
   1  -4  12      151.79      145.99      2.72 o 
   2  -4  12       36.77       36.30      0.77 o 
  -2  -3  12        0.87        1.77      0.94 o 
  -1  -3  12        1.41        2.25      0.46 o 
   0  -3  12        7.00        7.30      0.57 o 
   1  -3  12        0.71        0.96      0.40 o 
   2  -3  12        2.03        1.53      0.41 o 
   3  -3  12        1.71        1.47      0.40 o 
  -2  -2  12      235.43      214.57     11.69 o 
  -1  -2  12       70.33       64.30      1.86 o 
   0  -2  12       19.35       22.31      0.76 o 
   1  -2  12      121.62      123.73      5.15 o 
   2  -2  12       18.80       20.11      0.88 o 
   3  -2  12       29.93       30.20      0.99 o 
   4  -2  12       30.00       29.63      0.67 o 
  -2  -1  12       10.79       12.29      0.57 o 
  -1  -1  12        5.82        6.41      0.51 o 
   0  -1  12        0.64        0.91      0.38 o 
   1  -1  12       33.42       33.75      1.35 o 
   2  -1  12       90.24       85.90      3.37 o 
   3  -1  12       84.53       76.45      3.24 o 
   4  -1  12       35.80       34.20      0.92 o 
   5  -1  12        0.59        0.88      0.40 o 
  -2   0  12      199.74      194.96     10.39 o 
  -1   0  12      114.03      107.20      3.51 o 
   0   0  12       42.64       43.47      1.03 o 
   1   0  12       42.74       44.91      2.06 o 
   2   0  12       10.78       11.24      0.60 o 
   3   0  12       68.49       71.72      2.97 o 
   4   0  12       23.44       27.64      1.80 o 
   5   0  12       33.61       38.02      1.51 o 
  -2   1  12        5.97        5.63      0.62 o 
  -1   1  12       34.20       32.06      0.86 o 
   0   1  12       19.13       19.32      0.52 o 
   1   1  12       56.47       57.74      0.99 o 
   2   1  12       18.84       19.19      0.59 o 
   3   1  12       67.28       69.93      1.67 o 
   4   1  12        3.64        3.86      0.53 o 
   5   1  12        2.20        2.89      0.40 o 
  -2   2  12      193.39      176.91      2.10 o 
  -1   2  12       40.60       40.65      0.67 o 
   0   2  12       30.36       33.02      0.91 o 
   1   2  12       16.11       17.87      0.61 o 
   2   2  12       23.93       25.85      0.74 o 
   3   2  12       35.83       40.32      1.21 o 
   4   2  12       86.76       93.07      3.53 o 
   5   2  12        1.00        1.87      0.57 o 
  -1   3  12       37.69       34.65      1.15 o 
   0   3  12        3.89        3.37      0.39 o 
   1   3  12       70.78       66.42      3.23 o 
   2   3  12        3.12        3.57      0.61 o 
   3   3  12        7.81        8.55      0.66 o 
   4   3  12        0.73        1.66      0.75 o 
   5   3  12        8.24        8.66      0.65 o 
  -1   4  12        3.55        4.86      0.54 o 
   0   4  12        1.94        3.05      1.02 o 
   1   4  12      142.65      144.34      3.10 o 
   2   4  12        9.73       12.18      0.63 o 
   3   4  12       20.40       18.99      1.13 o 
   4   4  12       17.70       22.51      3.94 o 
   5   4  12        0.03        0.81      0.73 o 
   0   5  12        5.19        5.12      0.44 o 
   1   5  12       11.04       10.13      0.57 o 
   2   5  12        7.51        7.00      0.45 o 
   3   5  12        5.91        5.96      1.16 o 
   4   5  12        1.18        0.92      0.49 o 
   1   6  12       46.09       45.33      1.02 o 
   2   6  12       44.70       46.91      2.55 o 
   3   6  12        0.79        1.14      0.53 o 
   4   6  12       11.13       13.56      1.39 o 
   0  -3  13        6.54        6.17      0.45 o 
   1  -3  13       34.38       34.26      1.05 o 
   2  -3  13      109.69       94.15     11.08 o 
  -1  -2  13       46.67       47.76      0.65 o 
   0  -2  13        0.44        1.16      0.45 o 
   1  -2  13      103.33       96.94      3.62 o 
   2  -2  13        7.54        6.46      0.47 o 
   3  -2  13        0.39        1.04      0.47 o 
  -1  -1  13      252.14      251.08      5.67 o 
   0  -1  13       12.32       11.70      0.59 o 
   1  -1  13       30.20       32.67      1.51 o 
   2  -1  13      219.20      204.82      9.33 o 
   3  -1  13       15.60       12.84      0.71 o 
   4  -1  13      145.89      138.11      2.81 o 
  -1   0  13       20.40       22.72      1.30 o 
   0   0  13       46.53       43.53      0.70 o 
   1   0  13        0.34        1.35      0.63 o 
   2   0  13        6.23        6.85      0.59 o 
   3   0  13        4.83        4.78      0.59 o 
   4   0  13        3.73        3.48      0.50 o 
  -1   1  13      121.26      115.22      5.63 o 
   0   1  13       86.73       83.74      3.67 o 
   1   1  13       31.77       32.80      1.69 o 
   2   1  13      356.03      365.19      7.58 o 
   3   1  13       26.62       27.75      0.82 o 
   4   1  13       50.80       49.24      2.26 o 
  -1   2  13       17.19       16.62      0.54 o 
   0   2  13       31.39       30.55      1.46 o 
   1   2  13       25.91       22.79      0.80 o 
   2   2  13        0.07        0.33      0.59 o 
   3   2  13       18.18       19.02      0.71 o 
   4   2  13        0.03        0.62      0.54 o 
   0   3  13       68.11       64.11      3.15 o 
   1   3  13        4.53        5.05      0.42 o 
   2   3  13      456.55      452.71     10.85 o 
   3   3  13       18.51       21.99      2.18 o 
   4   3  13       24.74       28.19      2.15 o 
   0   4  13       18.99       19.05      0.94 o 
   1   4  13        4.45        3.69      0.52 o 
   2   4  13       19.66       20.55      1.32 o 
   3   4  13        7.10        5.84      0.47 o 
   4   4  13        1.83        1.78      0.67 o 
   1   5  13        0.10        0.43      0.54 o 
   2   5  13      202.68      188.49     13.97 o 
   3   5  13        2.49        2.88      0.64 o 
   1  -1  14        1.35        1.65      0.47 o 
   2  -1  14       13.02       12.67      0.69 o 
   0   0  14       56.11       55.58      1.48 o 
   1   0  14       27.44       25.94      0.58 o 
   2   0  14       10.41       10.53      0.57 o 
   3   0  14       63.12       62.47      2.25 o 
   0   1  14       39.56       38.48      2.36 o 
   1   1  14        6.47        5.71      0.55 o 
   2   1  14       33.77       36.48      2.06 o 
   3   1  14       22.78       20.93      0.64 o 
   1   2  14        1.22        1.61      0.61 o 
   2   2  14        2.00        1.64      0.53 o 
   3   2  14       38.98       42.61      1.93 o 
   1   3  14        0.01        0.40      0.52 o 
   2   3  14       13.87       13.88      0.71 o 
   3   3  14        2.75        3.23      0.71 o 
                                                 
